# Supplementary material for: Ethyl 2-{[4-(pyridin-4-yl)pyrimidin-2-yl]sulfan­yl}acetate
Source: Acta Crystallogr Sect E Struct Rep Online. 2011 Feb 23;67(Pt 3):o690. doi: 10.1107/S1600536811004272 (PMC3052020; doi:10.1107/S1600536811004272)
Supplement: Supplementary file 2 [file e-67-0o690-Isup2.hkl]

# 
# h,k,l, Fc-squared, Fo-squared, sigma(Fo-squared) and status flag 
# 
data_I
_shelx_title ' 5 in P-1' 
_shelx_refln_list_code          4 
_shelx_F_calc_maximum      115.95 
_exptl_crystal_F_000       342.00 
_reflns_d_resolution_high  0.7706 
 
loop_ 
 _symmetry_equiv_pos_as_xyz 
 'x, y, z' 
 '-x, -y, -z' 
 
_cell_length_a     8.6579 
_cell_length_b     9.7394 
_cell_length_c     9.9188 
_cell_angle_alpha  62.661 
_cell_angle_beta   71.416 
_cell_angle_gamma  65.024 
 
_shelx_F_squared_multiplier     1.000 
 
loop_ 
 _refln_index_h 
 _refln_index_k 
 _refln_index_l 
 _refln_F_squared_calc 
 _refln_F_squared_meas 
 _refln_F_squared_sigma 
 _refln_observed_status 
   1   0   0       16.77        7.75      1.02 o 
   2   0   0    12034.22    11790.90    154.51 o 
   3   0   0        3.01        4.63      0.26 o 
   4   0   0       49.41       37.69      0.83 o 
   5   0   0        6.05        4.77      0.42 o 
   6   0   0       18.26       16.16      1.23 o 
   7   0   0        0.21        0.00      0.51 o 
   8   0   0        8.11        8.07      1.24 o 
   9   0   0        1.53        1.33      0.96 o 
  10   0   0        0.62        0.71      0.66 o 
  -9   1   0        2.12        1.95      1.11 o 
  -8   1   0        0.09        1.12      0.78 o 
  -7   1   0        8.01        9.23      1.19 o 
  -6   1   0       67.92       66.12      1.99 o 
  -5   1   0       11.17       13.10      0.79 o 
  -4   1   0       87.33       75.22      1.23 o 
  -3   1   0       27.96       33.87      0.83 o 
  -2   1   0       82.53      108.62      1.68 o 
  -1   1   0     1408.29     1379.16     21.25 o 
   0   1   0      485.06      497.81     16.17 o 
   1   1   0     1765.89     1880.52     93.34 o 
   3   1   0      198.52      214.76      4.24 o 
   4   1   0        0.29        0.15      0.16 o 
   5   1   0        0.41        0.50      0.21 o 
   6   1   0       17.49       13.29      1.14 o 
   7   1   0       47.72       50.04      2.33 o 
   8   1   0        4.17        4.35      0.96 o 
   9   1   0        0.15        0.22      0.55 o 
  10   1   0        1.00        0.67      0.66 o 
  -9   2   0        0.05        0.12      1.12 o 
  -8   2   0       17.16       22.43      2.39 o 
  -7   2   0       43.64       43.33      2.98 o 
  -6   2   0        1.97        2.75      0.59 o 
  -5   2   0       54.63       50.97      1.70 o 
  -4   2   0       10.29        7.68      0.63 o 
  -3   2   0      290.19      306.15      6.61 o 
  -2   2   0        0.28        0.11      0.22 o 
  -1   2   0      220.10      225.02      3.85 o 
   0   2   0        4.53        5.02      0.34 o 
   1   2   0      522.93      537.68      6.19 o 
   2   2   0     1050.35     1100.63     13.15 o 
   3   2   0     1573.05     1539.94     18.34 o 
   4   2   0      176.22      184.70      2.61 o 
   5   2   0      121.58      122.80      1.90 o 
   6   2   0      163.38      161.37      5.25 o 
   7   2   0       38.96       42.20      1.57 o 
   8   2   0       39.53       35.86      2.33 o 
   9   2   0        4.48        3.61      0.78 o 
  10   2   0        0.38        0.00      0.59 o 
  -8   3   0        4.21        3.78      1.48 o 
  -7   3   0        1.68        1.49      1.14 o 
  -6   3   0       64.98       63.13      2.42 o 
  -5   3   0        0.35        0.70      0.52 o 
  -4   3   0       46.97       50.66      2.30 o 
  -3   3   0      206.14      237.76      4.08 o 
  -2   3   0      846.19      856.71     13.39 o 
  -1   3   0     1335.16     1416.52     18.58 o 
   0   3   0       11.43       15.59      0.96 o 
   1   3   0      891.74      923.55     12.29 o 
   2   3   0      460.88      452.99      5.82 o 
   3   3   0      167.79      178.54      1.98 o 
   4   3   0      257.34      284.58      3.29 o 
   5   3   0      174.91      171.67      2.22 o 
   6   3   0        0.03        0.32      0.27 o 
   7   3   0       85.23       84.50      2.29 o 
   8   3   0        3.99        3.94      0.68 o 
   9   3   0        0.07        0.26      0.51 o 
  10   3   0        0.01        1.01      0.63 o 
  -8   4   0        0.06        1.55      1.23 o 
  -7   4   0        1.98        1.95      1.14 o 
  -6   4   0        0.13        0.39      0.59 o 
  -5   4   0        1.49        0.22      0.86 o 
  -4   4   0       96.46      105.54      4.36 o 
  -3   4   0        8.80       11.53      1.10 o 
  -2   4   0      493.24      556.98      9.28 o 
  -1   4   0     1149.06     1188.43     17.47 o 
   0   4   0       95.11      108.22      2.19 o 
   1   4   0      995.65     1031.59     13.91 o 
   2   4   0        4.77        6.31      0.32 o 
   3   4   0      167.84      179.66      2.70 o 
   4   4   0       95.99      106.82      1.63 o 
   5   4   0      114.20      106.51      1.90 o 
   6   4   0       32.07       33.16      1.99 o 
   7   4   0       13.91       14.21      0.89 o 
   8   4   0       24.71       23.83      2.43 o 
   9   4   0       31.02       33.17      1.79 o 
  10   4   0        3.11        2.75      0.74 o 
  -7   5   0        0.00        0.00      0.98 o 
  -6   5   0       23.69       21.68      1.69 o 
  -5   5   0       37.38       34.29      2.63 o 
  -4   5   0      145.80      137.92      5.47 o 
  -3   5   0      183.36      170.50      6.04 o 
  -2   5   0        2.65        3.39      0.63 o 
  -1   5   0       19.12       19.19      1.68 o 
   0   5   0      218.77      184.98      3.40 o 
   1   5   0      264.53      278.47      4.62 o 
   2   5   0       71.24       74.52      1.56 o 
   3   5   0       78.16       90.42      1.54 o 
   4   5   0      390.99      419.05      5.74 o 
   5   5   0       14.49       17.22      1.38 o 
   6   5   0        3.15        3.76      0.81 o 
   7   5   0       35.52       32.96      2.72 o 
   8   5   0       44.77       43.73      2.97 o 
   9   5   0       12.77        9.79      4.50 o 
  10   5   0       17.96       15.49      5.90 o 
  -6   6   0       32.83       31.79      2.05 o 
  -5   6   0        3.82        4.13      1.45 o 
  -4   6   0       42.34       38.74      2.93 o 
  -3   6   0       10.59       13.53      1.82 o 
  -2   6   0        0.94        1.30      0.72 o 
  -1   6   0        0.18        0.00      0.36 o 
   0   6   0       32.51       26.27      1.21 o 
   1   6   0        5.79        6.87      0.75 o 
   2   6   0       17.40       18.54      0.99 o 
   3   6   0       40.51       41.12      1.67 o 
   4   6   0      161.58      177.00      3.27 o 
   5   6   0       35.56       33.58      1.26 o 
   6   6   0        0.36        0.38      0.49 o 
   7   6   0       35.13       31.06      3.88 o 
   8   6   0       16.46       16.67      1.67 o 
   9   6   0        0.19        0.64      0.72 o 
  10   6   0        1.24        0.46      0.76 o 
  -5   7   0        3.33        2.26      1.33 o 
  -4   7   0       28.39       26.26      2.67 o 
  -3   7   0       25.08       29.22      2.67 o 
  -2   7   0        0.32        1.70      1.05 o 
  -1   7   0       19.36       20.83      1.24 o 
   0   7   0       12.20       13.97      1.06 o 
   1   7   0       88.39       83.15      5.85 o 
   2   7   0        1.30        0.15      0.42 o 
   3   7   0      259.20      260.90      5.23 o 
   4   7   0       34.41       33.26      1.29 o 
   5   7   0        3.90        2.84      1.16 o 
   6   7   0       32.31       31.38      2.49 o 
   7   7   0       73.37       75.72      2.81 o 
   8   7   0        7.85        7.56      1.27 o 
   9   7   0        8.40        7.10      1.36 o 
  10   7   0       15.32       12.16      3.02 o 
  -4   8   0       22.36       27.15      2.97 o 
  -3   8   0       12.79       13.73      2.26 o 
  -2   8   0       37.55       38.11      3.02 o 
  -1   8   0       32.40       35.61      2.93 o 
   0   8   0        0.02        0.34      0.50 o 
   1   8   0        0.70        0.37      0.51 o 
   2   8   0       32.37       31.90      1.63 o 
   3   8   0        6.91        7.70      0.92 o 
   4   8   0       81.56       80.13      2.57 o 
   5   8   0       59.63       63.51      4.34 o 
   6   8   0       47.55       49.57      2.19 o 
   7   8   0      113.48      118.87      3.67 o 
   8   8   0       13.07       12.10      2.18 o 
   9   8   0       56.16       61.30      2.78 o 
  -3   9   0        3.39        4.00      1.65 o 
  -2   9   0       24.27       28.38      3.00 o 
  -1   9   0       25.78       27.21      2.90 o 
   0   9   0        0.61        1.27      0.65 o 
   1   9   0        0.32        0.27      0.54 o 
   2   9   0       20.53       20.59      1.51 o 
   3   9   0       51.69       56.76      2.32 o 
   4   9   0        0.55        0.18      0.54 o 
   5   9   0        0.04        0.49      0.68 o 
   6   9   0        0.09        0.00      0.62 o 
   7   9   0       71.26       69.17      3.59 o 
   8   9   0        0.19        0.83      0.89 o 
  -1  10   0        4.93        2.69      1.79 o 
   0  10   0        2.38        1.60      0.86 o 
   1  10   0       12.76       13.98      2.48 o 
   2  10   0       12.96       13.41      1.49 o 
   3  10   0        7.64        7.36      1.75 o 
   4  10   0        2.98        2.26      0.80 o 
   5  10   0       18.45       20.27      3.91 o 
   6  10   0        9.87        6.11      1.92 o 
   7  10   0        0.28        0.00      0.81 o 
   2  11   0        5.78        4.15      1.07 o 
   3  11   0       16.90       21.92      1.84 o 
   4  11   0        0.25        0.32      0.92 o 
   5  11   0        0.00        0.00      0.94 o 
  -6 -10   1        0.21        1.59      0.94 o 
  -5 -10   1        0.24        0.00      0.77 o 
  -4 -10   1        0.15        0.66      1.09 o 
  -3 -10   1       11.32        9.49      2.60 o 
  -2 -10   1        8.85        6.58      1.54 o 
  -1 -10   1        1.52        1.97      0.82 o 
   0 -10   1        1.42        0.10      0.79 o 
  -8  -9   1        1.94        0.00      2.68 o 
  -7  -9   1        4.83        2.08      0.94 o 
  -6  -9   1       23.58       20.62      2.69 o 
  -5  -9   1        0.23        0.72      0.77 o 
  -4  -9   1       44.04       41.67      2.72 o 
  -3  -9   1       21.42       24.06      1.64 o 
  -2  -9   1        4.51        3.35      1.33 o 
  -1  -9   1       55.93       58.84      2.50 o 
   0  -9   1       80.21       81.25      3.52 o 
   1  -9   1        0.05        1.55      1.20 o 
   2  -9   1        1.26        0.44      1.44 o 
  -8  -8   1       10.65        8.60      1.30 o 
  -7  -8   1        0.75        1.07      0.76 o 
  -6  -8   1       23.26       24.91      2.15 o 
  -5  -8   1       52.64       49.14      2.82 o 
  -4  -8   1        0.09        0.00      0.67 o 
  -3  -8   1       53.73       53.43      2.13 o 
  -2  -8   1       14.78       11.64      1.16 o 
  -1  -8   1        4.81        2.47      1.04 o 
   0  -8   1       23.14       20.64      1.72 o 
   1  -8   1        0.27        0.63      0.65 o 
   2  -8   1       10.77       11.48      2.06 o 
   3  -8   1       31.73       31.13      2.99 o 
   4  -8   1        0.00        0.00      1.10 o 
  -9  -7   1       19.00       18.94      5.90 o 
  -8  -7   1        4.56        3.36      1.28 o 
  -7  -7   1        4.45        4.38      0.93 o 
  -6  -7   1        3.12        2.74      0.74 o 
  -5  -7   1       17.87       23.65      2.11 o 
  -4  -7   1        9.61        9.20      0.93 o 
  -3  -7   1       71.72       69.12      2.27 o 
  -2  -7   1       17.37       19.36      1.86 o 
  -1  -7   1      120.32      123.25      5.10 o 
   0  -7   1       15.28        7.58      1.27 o 
   1  -7   1        0.01        1.89      0.61 o 
   2  -7   1      190.57      176.42      6.81 o 
   3  -7   1       46.34       40.24      3.11 o 
   4  -7   1       71.41       71.15      4.34 o 
   5  -7   1       15.09       13.01      2.29 o 
  -9  -6   1        2.33        1.90      0.88 o 
  -8  -6   1        3.47        2.73      0.87 o 
  -7  -6   1        2.30        2.31      0.91 o 
  -6  -6   1       71.06       70.34      5.72 o 
  -5  -6   1       23.08       14.80      3.52 o 
  -4  -6   1        8.07        8.61      1.41 o 
  -3  -6   1       21.59       26.03      1.28 o 
  -2  -6   1       72.45       68.47      2.12 o 
  -1  -6   1        0.57        0.97      0.45 o 
   0  -6   1       48.41       33.89      1.50 o 
   1  -6   1       13.06       16.14      1.16 o 
   3  -6   1       23.85       24.93      2.39 o 
   4  -6   1       32.42       32.69      2.80 o 
   5  -6   1        0.29        0.51      1.06 o 
   6  -6   1        0.03        0.00      1.07 o 
 -10  -5   1        0.49        0.55      1.36 o 
  -9  -5   1        2.52        2.01      0.89 o 
  -8  -5   1        5.10        3.87      0.91 o 
  -7  -5   1        0.01        0.39      0.39 o 
  -6  -5   1       15.73       15.58      1.44 o 
  -5  -5   1       83.80       89.13      2.24 o 
  -4  -5   1        8.41        8.42      0.53 o 
  -3  -5   1      369.62      377.00      5.29 o 
  -2  -5   1       57.61       57.02      1.46 o 
  -1  -5   1       22.20       23.13      1.11 o 
   0  -5   1       36.76       40.29      1.50 o 
   1  -5   1      118.86      108.97      3.00 o 
   2  -5   1       89.97       85.41      2.82 o 
   3  -5   1       35.09       39.69      2.68 o 
   4  -5   1        4.78        4.94      1.33 o 
   5  -5   1       62.41       65.67      3.81 o 
   6  -5   1        2.11        3.37      1.29 o 
   7  -5   1        5.67        6.16      1.20 o 
 -10  -4   1        2.48        2.99      0.75 o 
  -9  -4   1       10.27       11.62      1.85 o 
  -8  -4   1        1.25        1.72      0.59 o 
  -7  -4   1       40.62       40.63      1.35 o 
  -6  -4   1       18.67       16.76      1.26 o 
  -5  -4   1        0.36        0.54      0.29 o 
  -4  -4   1      120.09      113.83      1.65 o 
  -3  -4   1      302.71      306.25      3.98 o 
  -2  -4   1      288.13      314.49      4.42 o 
  -1  -4   1      307.58      336.57      6.82 o 
   0  -4   1     2015.08     2213.78     32.18 o 
   1  -4   1        4.43        1.42      0.45 o 
   2  -4   1       61.24       61.74      2.13 o 
   3  -4   1       12.64        9.07      1.32 o 
   4  -4   1      108.33      109.46      4.51 o 
   5  -4   1        0.75        0.52      0.82 o 
   6  -4   1        0.47        0.06      0.56 o 
   7  -4   1        0.46        0.10      0.60 o 
   8  -4   1        6.77        5.12      1.57 o 
 -10  -3   1        5.60        6.19      1.64 o 
  -9  -3   1        0.09        1.14      0.61 o 
  -8  -3   1        0.00        0.17      0.49 o 
  -7  -3   1        4.10        4.22      0.62 o 
  -6  -3   1       51.70       52.98      1.52 o 
  -5  -3   1       57.73       56.53      1.58 o 
  -4  -3   1       17.98       20.45      0.62 o 
  -3  -3   1      272.14      283.70      3.94 o 
  -2  -3   1      773.17      825.78      9.41 o 
  -1  -3   1     1693.68     1775.68     25.69 o 
   0  -3   1      316.38      333.23      5.54 o 
   1  -3   1      463.05      512.30      8.14 o 
   2  -3   1      163.58      162.47      5.93 o 
   3  -3   1       40.11       32.25      2.07 o 
   4  -3   1      188.45      192.38      6.28 o 
   5  -3   1        1.80        1.12      0.76 o 
   6  -3   1        0.81        0.45      0.53 o 
   7  -3   1       14.40       15.56      2.57 o 
   8  -3   1       18.07       20.75      2.40 o 
 -10  -2   1        2.25        1.05      0.68 o 
  -9  -2   1        0.24        0.00      0.51 o 
  -8  -2   1        0.25        0.40      0.49 o 
  -7  -2   1      160.25      156.92      3.47 o 
  -6  -2   1      133.43      123.21      2.52 o 
  -5  -2   1      429.41      413.36      6.07 o 
  -4  -2   1      223.32      220.13      2.74 o 
  -3  -2   1       40.37       43.40      1.02 o 
  -2  -2   1        2.45        3.00      0.24 o 
  -1  -2   1      296.24      300.33      4.01 o 
   0  -2   1       10.56       12.63      1.19 o 
   1  -2   1        7.64        6.51      0.50 o 
   2  -2   1      459.95      464.06     23.17 o 
   3  -2   1      232.41      248.92      5.03 o 
   4  -2   1       17.09       21.74      1.21 o 
   5  -2   1        0.45        0.00      0.33 o 
   6  -2   1       89.94       88.51      2.30 o 
   7  -2   1       38.29       40.88      1.94 o 
   8  -2   1        8.84        7.67      1.67 o 
   9  -2   1        0.20        0.39      0.98 o 
 -10  -1   1        0.46        0.56      0.82 o 
  -9  -1   1        2.14        2.47      0.96 o 
  -8  -1   1        2.23        1.76      1.19 o 
  -7  -1   1        0.10        0.00      0.51 o 
  -6  -1   1        1.64        0.22      0.39 o 
  -5  -1   1       27.56       29.44      1.51 o 
  -4  -1   1     1093.61     1157.21     13.06 o 
  -3  -1   1      979.96     1010.09     13.04 o 
   1  -1   1      274.05      269.38      5.72 o 
   2  -1   1       65.98       61.78      1.50 o 
   3  -1   1       43.13       53.06      3.40 o 
   4  -1   1        2.11        1.63      0.38 o 
   5  -1   1        2.86        5.46      0.71 o 
   6  -1   1       39.68       38.51      1.26 o 
   7  -1   1        5.57        5.47      2.51 o 
   8  -1   1        1.71        2.94      1.14 o 
   9  -1   1        5.04        7.69      1.66 o 
  -9   0   1        0.92        0.51      0.64 o 
  -8   0   1       15.18       15.60      1.16 o 
  -7   0   1        0.19        0.00      0.46 o 
  -6   0   1       19.74       21.40      1.46 o 
  -5   0   1        0.84        0.77      0.35 o 
  -4   0   1     2915.60     3033.43     31.29 o 
  -3   0   1        8.96        8.84      0.38 o 
  -2   0   1    13445.31    12263.24    368.33 o 
  -1   0   1      477.03      471.30      6.41 o 
   0   0   1      603.61      652.68      9.73 o 
   1   0   1       33.73       38.69      0.78 o 
   2   0   1     1085.17     1023.57     16.91 o 
   3   0   1      316.24      354.50      4.73 o 
   4   0   1        1.33        0.60      0.32 o 
   5   0   1       75.87       82.75      1.70 o 
   6   0   1       30.01       28.66      1.01 o 
   7   0   1       13.75       12.66      2.67 o 
   8   0   1        1.24        0.63      0.72 o 
   9   0   1       20.75       19.18      2.25 o 
  10   0   1        2.53        2.76      1.31 o 
  -9   1   1        0.55        0.49      0.58 o 
  -8   1   1        0.30        0.18      0.47 o 
  -7   1   1        0.07        0.26      0.65 o 
  -6   1   1        0.31        0.00      0.53 o 
  -5   1   1       44.32       46.97      1.56 o 
  -4   1   1        3.06        2.92      0.33 o 
  -3   1   1      287.25      333.43      4.29 o 
  -2   1   1      417.95      405.29      5.49 o 
  -1   1   1      238.34      224.12      9.33 o 
   0   1   1     2346.05     2294.36     28.36 o 
   1   1   1      199.78      219.17      3.48 o 
   2   1   1       31.80       33.70      0.69 o 
   3   1   1      114.43      104.32      1.61 o 
   4   1   1        9.90       10.49      0.46 o 
   5   1   1       41.46       42.50      0.96 o 
   6   1   1        1.84        1.50      0.35 o 
   7   1   1       10.03        9.55      1.18 o 
   8   1   1        0.73        0.98      0.82 o 
   9   1   1       11.84       11.23      5.03 o 
  10   1   1        6.69        7.75      1.49 o 
  -9   2   1        0.94        0.90      0.72 o 
  -8   2   1        4.08        3.15      1.09 o 
  -7   2   1       11.61       10.60      1.77 o 
  -6   2   1       57.98       59.43      4.45 o 
  -5   2   1      136.21      132.00      2.91 o 
  -4   2   1        1.52        1.02      0.28 o 
  -3   2   1       20.62       21.32      0.56 o 
  -2   2   1      292.97      298.89      4.29 o 
  -1   2   1      277.15      264.14      4.37 o 
   0   2   1     1208.34     1290.77     19.41 o 
   1   2   1     1669.65     1602.82     20.08 o 
   2   2   1      218.83      214.16      2.72 o 
   3   2   1      562.00      605.96      8.28 o 
   4   2   1      109.25       99.88      1.69 o 
   5   2   1      172.04      160.34      2.73 o 
   6   2   1       31.66       27.50      1.34 o 
   7   2   1       33.39       30.31      5.74 o 
   8   2   1       13.66       11.05      1.86 o 
   9   2   1       22.77       18.29      5.66 o 
  10   2   1        3.94        3.06      0.99 o 
  -8   3   1        2.79        2.76      1.33 o 
  -7   3   1        3.01        4.48      1.37 o 
  -6   3   1       31.51       34.38      1.97 o 
  -5   3   1       93.29      106.01      2.63 o 
  -4   3   1       90.86       94.03      3.16 o 
  -3   3   1     1362.14     1352.50     18.73 o 
  -2   3   1        3.28        6.70      0.46 o 
  -1   3   1      881.11      930.12     18.01 o 
   0   3   1       71.16       72.35      1.46 o 
   1   3   1      410.78      405.48      9.94 o 
   2   3   1      162.45      155.41      1.89 o 
   3   3   1     1418.09     1427.27     19.33 o 
   4   3   1      432.11      420.04      5.64 o 
   5   3   1       31.78       36.32      0.96 o 
   6   3   1      310.46      316.61      5.38 o 
   7   3   1       35.75       37.72      2.42 o 
   8   3   1       10.86        7.93      2.71 o 
   9   3   1        2.53        2.27      0.66 o 
  10   3   1        0.65        1.31      0.62 o 
  -8   4   1        0.34        1.91      1.32 o 
  -7   4   1        1.01        4.18      1.36 o 
  -6   4   1        0.27        0.00      0.81 o 
  -5   4   1       11.69       10.62      1.07 o 
  -4   4   1       41.43       42.52      2.55 o 
  -3   4   1      172.50      177.19      3.31 o 
  -2   4   1        0.27        0.00      0.35 o 
  -1   4   1       15.59       21.41      1.24 o 
   0   4   1      393.09      402.98      7.51 o 
   1   4   1      612.84      644.21     20.04 o 
   2   4   1       68.00       64.89      1.28 o 
   3   4   1      199.76      238.38      2.48 o 
   4   4   1        0.62        2.89      0.33 o 
   5   4   1      436.23      451.62      5.38 o 
   6   4   1        6.94        6.44      0.51 o 
   7   4   1       96.23       96.53      2.37 o 
   8   4   1        6.77        8.16      1.35 o 
   9   4   1        4.88        5.07      0.86 o 
  10   4   1        5.74        5.97      1.30 o 
  -7   5   1        3.70        3.93      1.44 o 
  -6   5   1        0.61        0.05      0.98 o 
  -5   5   1       15.17       14.86      1.82 o 
  -4   5   1       97.36       98.91      4.38 o 
  -3   5   1       15.35       19.23      1.84 o 
  -2   5   1       97.79       82.97      2.27 o 
  -1   5   1      701.76      719.20     11.84 o 
   0   5   1      185.58      192.19      3.42 o 
   1   5   1      387.27      398.64      6.17 o 
   2   5   1      124.52      126.32      2.15 o 
   3   5   1       36.74       45.17      0.87 o 
   4   5   1      221.41      211.53      3.86 o 
   5   5   1        9.06        7.38      0.45 o 
   6   5   1      197.12      197.38      6.24 o 
   7   5   1       91.11       88.05      2.31 o 
   8   5   1       38.60       33.42      7.32 o 
   9   5   1       37.10       40.12      2.90 o 
  10   5   1        2.05        0.81      0.88 o 
  -6   6   1       15.26       11.29      1.95 o 
  -5   6   1        1.59        0.34      0.91 o 
  -4   6   1       18.09       17.71      2.01 o 
  -3   6   1        0.88        0.63      0.85 o 
  -2   6   1        6.42        5.99      0.82 o 
  -1   6   1       21.95       19.81      1.95 o 
   0   6   1       22.21       19.88      1.03 o 
   1   6   1        0.47        0.31      0.35 o 
   2   6   1      252.29      250.15      3.75 o 
   3   6   1      354.24      341.11      4.87 o 
   4   6   1       10.25        7.41      0.60 o 
   5   6   1       59.15       56.35      1.35 o 
   6   6   1       95.51       97.33      2.86 o 
   7   6   1       29.14       24.32      1.48 o 
   8   6   1       34.66       32.13      1.99 o 
   9   6   1        6.46        6.95      1.66 o 
  10   6   1        6.89        5.34      1.24 o 
  -5   7   1        1.78        0.57      1.16 o 
  -4   7   1        3.72        5.21      1.48 o 
  -3   7   1       10.95       18.25      2.17 o 
  -2   7   1       16.68       18.51      2.00 o 
  -1   7   1       67.94       70.57      2.56 o 
   0   7   1       29.82       33.79      1.44 o 
   1   7   1       27.95       24.95      1.23 o 
   2   7   1      217.32      220.91      4.18 o 
   3   7   1       45.57       40.54      1.26 o 
   4   7   1       19.62       18.86      1.66 o 
   5   7   1      302.65      289.01      4.22 o 
   6   7   1      108.78      113.37      3.21 o 
   7   7   1       38.98       36.61      1.84 o 
   8   7   1       16.23       16.37      1.41 o 
   9   7   1        8.57       11.12      1.49 o 
  10   7   1        4.91        7.43      2.12 o 
  -4   8   1        1.26        1.88      1.24 o 
  -3   8   1       29.18       31.50      2.95 o 
  -2   8   1       15.15       20.64      2.39 o 
  -1   8   1        0.30        0.37      0.72 o 
   0   8   1       63.35       53.55      1.95 o 
   1   8   1       31.78       35.13      1.57 o 
   2   8   1      274.41      255.04      4.89 o 
   3   8   1       18.87       22.58      1.87 o 
   4   8   1      275.69      272.52      5.55 o 
   5   8   1      311.98      324.91      4.78 o 
   6   8   1       49.66       49.39      2.12 o 
   7   8   1      195.45      199.91      4.94 o 
   8   8   1       10.59       12.03      1.31 o 
   9   8   1        5.42        4.59      1.06 o 
  10   8   1        1.69        2.89      1.86 o 
  -3   9   1       23.52       25.38      2.98 o 
  -2   9   1        0.44        0.00      0.95 o 
  -1   9   1        7.03        6.04      1.40 o 
   0   9   1        0.01        0.02      0.56 o 
   1   9   1       51.69       56.20      2.12 o 
   2   9   1       44.06       48.88      1.95 o 
   3   9   1       66.19       63.87      2.41 o 
   4   9   1       67.91       73.67      2.57 o 
   5   9   1      259.16      265.19      5.70 o 
   6   9   1        2.13        3.21      0.92 o 
   7   9   1       98.77       97.70      3.26 o 
   8   9   1       17.62       21.17      1.76 o 
   9   9   1       11.55       10.29      1.38 o 
  -1  10   1        2.07        1.55      1.27 o 
   0  10   1       46.77       41.12      9.46 o 
   1  10   1       10.86        7.74      1.16 o 
   2  10   1        0.00        0.07      0.62 o 
   3  10   1       35.10       36.91      1.97 o 
   4  10   1       53.73       58.77      2.46 o 
   5  10   1        0.18        0.60      0.57 o 
   6  10   1        0.00        0.33      0.75 o 
   7  10   1       13.54       15.42      1.91 o 
   8  10   1       17.08       20.74      2.20 o 
   1  11   1        7.99        7.95      1.58 o 
   2  11   1        8.94        9.89      1.77 o 
   3  11   1        7.51        7.68      1.49 o 
   4  11   1       39.32       43.83      4.79 o 
   5  11   1        1.69        2.20      1.00 o 
   6  11   1        5.13        2.57      1.03 o 
  -4 -10   2       13.67       10.09      6.64 o 
  -3 -10   2        4.16        3.15      1.85 o 
  -2 -10   2        1.30        1.07      0.80 o 
  -6  -9   2        1.59        0.75      0.96 o 
  -5  -9   2        3.12        2.71      2.03 o 
  -4  -9   2       43.16       37.29      2.74 o 
  -3  -9   2       17.79       20.51      2.19 o 
  -2  -9   2       76.71       78.22      2.94 o 
  -1  -9   2        7.37        8.00      2.22 o 
   0  -9   2        0.31        0.87      0.74 o 
   1  -9   2       33.81       43.59      3.68 o 
  -8  -8   2        5.55        6.62      1.72 o 
  -7  -8   2        7.68        8.84      1.93 o 
  -6  -8   2        3.20        4.07      1.16 o 
  -5  -8   2        0.10        0.58      0.71 o 
  -4  -8   2        4.27        3.58      2.13 o 
  -3  -8   2       11.76       16.19      1.35 o 
  -2  -8   2        0.54        0.58      0.61 o 
  -1  -8   2        0.54        0.18      0.51 o 
   0  -8   2       14.67       14.54      1.36 o 
   1  -8   2       22.21       18.21      2.22 o 
   2  -8   2        0.44        1.42      1.31 o 
   3  -8   2        0.31        1.28      1.24 o 
  -8  -7   2        0.90        1.17      0.80 o 
  -7  -7   2        0.24        0.64      0.69 o 
  -6  -7   2        1.15        1.16      0.84 o 
  -5  -7   2       18.32       18.91      1.83 o 
  -4  -7   2       14.68       11.86      1.51 o 
  -3  -7   2        1.78        1.19      0.56 o 
  -2  -7   2      199.81      186.34      4.51 o 
  -1  -7   2       31.24       23.47      1.82 o 
   0  -7   2      245.27      228.13      6.17 o 
   1  -7   2       75.61       69.08      2.97 o 
   2  -7   2       23.58       15.85      2.13 o 
   3  -7   2       25.41       23.95      2.57 o 
   4  -7   2        6.23        9.99      1.97 o 
   5  -7   2        2.50        2.18      1.49 o 
  -9  -6   2        0.26        1.34      0.87 o 
  -8  -6   2        1.86        0.66      0.68 o 
  -7  -6   2       10.53        9.95      1.29 o 
  -6  -6   2       13.43       14.45      1.34 o 
  -5  -6   2        9.80        8.47      1.67 o 
  -4  -6   2        4.51        3.39      1.32 o 
  -3  -6   2       32.33       33.01      1.51 o 
  -2  -6   2       78.80       71.75      2.25 o 
  -1  -6   2       39.32       41.01      1.70 o 
   0  -6   2      116.28       97.47      2.78 o 
   1  -6   2        1.84        2.09      0.61 o 
   2  -6   2       55.02       56.16      3.37 o 
   3  -6   2       19.11       21.80      2.31 o 
   4  -6   2        3.29        2.33      1.25 o 
   5  -6   2        1.29        0.00      1.03 o 
   6  -6   2        0.87        0.65      1.23 o 
  -9  -5   2        3.96        2.78      1.00 o 
  -8  -5   2        4.20        4.29      0.95 o 
  -7  -5   2       26.76       28.01      1.60 o 
  -6  -5   2        0.16        0.00      0.34 o 
  -5  -5   2       12.05       12.07      0.77 o 
  -4  -5   2       67.77       73.56      2.63 o 
  -3  -5   2       83.33       78.31      3.12 o 
  -2  -5   2       33.50       30.44      1.32 o 
  -1  -5   2       23.25       20.68      1.11 o 
   0  -5   2       23.64       17.42      1.11 o 
   1  -5   2       49.53       48.44      1.81 o 
   2  -5   2        2.27        0.00      0.66 o 
   3  -5   2        0.82        0.73      0.74 o 
   4  -5   2       65.94       70.05      3.88 o 
   5  -5   2        5.25        4.26      1.41 o 
   6  -5   2       23.44       23.74      2.63 o 
   7  -5   2        0.46        1.01      0.70 o 
  -9  -4   2        0.03        0.26      0.57 o 
  -8  -4   2       13.23       17.21      1.21 o 
  -7  -4   2       19.92       23.25      1.11 o 
  -6  -4   2        2.80        3.15      0.52 o 
  -5  -4   2      269.30      272.13      4.89 o 
  -4  -4   2      485.37      498.24      7.89 o 
  -3  -4   2      542.46      588.99      7.65 o 
  -2  -4   2      479.39      535.92      7.60 o 
  -1  -4   2       41.52       56.09      1.87 o 
   0  -4   2      265.55      263.70      4.92 o 
   1  -4   2        0.74        3.85      1.17 o 
   2  -4   2      299.04      296.67      5.54 o 
   3  -4   2       80.36       81.62      3.74 o 
   4  -4   2       20.92       17.73      1.91 o 
   5  -4   2       27.45       27.49      2.35 o 
   6  -4   2       42.41       41.78      2.99 o 
   7  -4   2        0.01        0.89      0.64 o 
  -9  -3   2        7.01        7.37      0.98 o 
  -8  -3   2        1.29        0.47      0.51 o 
  -7  -3   2       10.09        9.97      1.17 o 
  -6  -3   2       23.17       22.96      1.38 o 
  -5  -3   2        1.42        1.86      0.39 o 
  -4  -3   2       32.60       31.38      1.22 o 
  -3  -3   2       38.37       42.00      1.51 o 
  -2  -3   2        9.75       11.52      0.70 o 
  -1  -3   2       17.08       13.89      0.76 o 
   0  -3   2       44.53       43.34      1.27 o 
   1  -3   2       68.66       73.38      1.92 o 
   2  -3   2       90.53       88.29      2.20 o 
   4  -3   2        0.14        0.14      0.61 o 
   5  -3   2       22.43       24.30      2.08 o 
   6  -3   2       21.27       22.63      1.87 o 
   7  -3   2       28.42       28.09      1.51 o 
   8  -3   2        1.28        0.80      1.14 o 
  -9  -2   2        2.82        3.58      0.83 o 
  -8  -2   2       32.46       34.50      1.68 o 
  -7  -2   2       15.59       16.86      1.10 o 
  -6  -2   2      115.85      118.64      2.57 o 
  -5  -2   2      257.27      257.00      4.24 o 
  -4  -2   2        0.29        0.06      0.23 o 
  -3  -2   2       69.37       72.00      1.44 o 
  -2  -2   2      536.69      531.11      6.28 o 
  -1  -2   2       52.72       55.20      1.11 o 
   1  -2   2       82.32       95.81      1.95 o 
   2  -2   2       78.04       69.55      2.08 o 
   3  -2   2        4.31        4.97      0.57 o 
   4  -2   2      209.47      193.83      6.18 o 
   5  -2   2        7.35        6.53      1.23 o 
   6  -2   2       12.92       12.21      1.03 o 
   7  -2   2       29.94       32.66      1.47 o 
   8  -2   2       39.32       41.30      3.19 o 
   9  -2   2       68.20       74.16      4.56 o 
  -9  -1   2        0.10        0.00      0.58 o 
  -8  -1   2       24.24       23.23      1.38 o 
  -7  -1   2        0.07        0.57      0.48 o 
  -6  -1   2      557.02      555.16      9.01 o 
  -5  -1   2       95.84       92.84      2.27 o 
  -4  -1   2     1281.40     1309.96     17.06 o 
  -3  -1   2      416.03      391.45      5.57 o 
  -2  -1   2      321.90      366.53      5.12 o 
  -1  -1   2      118.78      121.33      1.82 o 
   0  -1   2        1.42        4.27      0.36 o 
   2  -1   2       20.10       20.34      0.88 o 
   3  -1   2       58.56       55.28      1.21 o 
   4  -1   2        0.21        0.00      0.33 o 
   5  -1   2       92.21       95.28      2.92 o 
   6  -1   2        0.38        0.08      0.35 o 
   7  -1   2       14.67       13.16      0.96 o 
   8  -1   2       16.33       17.18      2.14 o 
   9  -1   2       10.69        9.31      1.76 o 
  -9   0   2        0.63        0.74      0.59 o 
  -8   0   2       18.66       16.16      1.24 o 
  -7   0   2        2.94        4.53      0.72 o 
  -6   0   2      304.91      296.76      5.44 o 
  -5   0   2        2.57        2.14      0.42 o 
  -4   0   2     1360.32     1337.48     18.22 o 
  -3   0   2       44.55       47.48      1.01 o 
  -2   0   2      355.14      390.48      4.72 o 
  -1   0   2     5285.22     4879.65     56.28 o 
   0   0   2      236.18      231.89      2.82 o 
   1   0   2     7304.85     6383.99     80.81 o 
   2   0   2      395.54      382.13      5.88 o 
   3   0   2       15.58       11.11      0.59 o 
   4   0   2      463.64      449.91      6.81 o 
   5   0   2      225.65      217.42      3.82 o 
   6   0   2       25.23       24.87      1.94 o 
   7   0   2       38.22       38.66      1.43 o 
   8   0   2       32.19       28.54      5.42 o 
   9   0   2        0.60        0.00      0.63 o 
  10   0   2       18.25       17.18      2.33 o 
  -9   1   2        0.73        0.59      0.69 o 
  -8   1   2        5.74        7.62      0.98 o 
  -7   1   2        0.41        0.19      0.69 o 
  -6   1   2        4.54        4.82      0.68 o 
  -5   1   2        0.00        0.28      0.34 o 
  -4   1   2      313.80      348.55      3.92 o 
  -3   1   2      134.95      121.60      1.62 o 
  -2   1   2      217.50      242.09      2.70 o 
  -1   1   2     3321.85     3134.28     37.34 o 
   0   1   2      596.32      597.24      6.52 o 
   1   1   2     1967.86     2005.12     28.99 o 
   2   1   2       10.01        9.89      0.49 o 
   3   1   2       22.63       22.63      0.47 o 
   4   1   2      126.18      109.92      2.64 o 
   5   1   2       11.63       10.83      0.91 o 
   6   1   2       34.05       40.88      1.28 o 
   7   1   2       28.88       27.18      2.65 o 
   8   1   2       62.65       62.88      3.46 o 
   9   1   2       20.42       19.16      1.80 o 
  10   1   2        4.08        1.55      0.95 o 
  -8   2   2        0.77        0.56      0.61 o 
  -7   2   2       61.12       63.66      3.16 o 
  -6   2   2       57.77       53.75      1.83 o 
  -5   2   2      100.10      103.92      3.31 o 
  -4   2   2       62.38       54.13      1.26 o 
  -3   2   2        5.02        3.62      0.38 o 
  -2   2   2       11.98       13.17      0.42 o 
  -1   2   2      859.76      905.02     11.88 o 
   0   2   2      131.56      125.14      2.75 o 
   1   2   2      237.09      244.87      2.54 o 
   2   2   2       71.39       69.01      1.16 o 
   3   2   2      944.52      926.67      9.18 o 
   4   2   2        0.01        0.27      0.15 o 
   5   2   2       34.27       34.91      1.14 o 
   6   2   2        3.12        4.76      0.63 o 
   7   2   2      487.47      476.28      9.18 o 
   8   2   2       28.94       28.57      6.36 o 
   9   2   2       68.90       65.48      3.75 o 
  10   2   2        8.83       10.91      1.53 o 
  -8   3   2        8.89        9.43      1.25 o 
  -7   3   2       66.15       63.24      2.22 o 
  -6   3   2       39.19       35.53      2.84 o 
  -5   3   2      230.13      220.64      8.06 o 
  -4   3   2        6.88        8.89      0.86 o 
  -3   3   2       21.91       22.46      0.66 o 
  -2   3   2        4.55        4.06      0.37 o 
  -1   3   2      561.19      571.67     12.86 o 
   0   3   2      143.10      143.02      1.97 o 
   1   3   2        0.09        0.06      0.22 o 
   2   3   2     1214.18     1188.74     12.27 o 
   3   3   2      399.95      403.57      4.56 o 
   4   3   2      266.01      289.52      3.27 o 
   5   3   2      305.67      307.99      3.72 o 
   6   3   2      258.15      251.75      8.00 o 
   7   3   2        0.74        0.00      0.37 o 
   8   3   2       70.86       67.23      3.46 o 
   9   3   2        6.80        5.65      1.07 o 
  10   3   2        4.27        3.61      1.10 o 
  -8   4   2        0.10        0.14      0.86 o 
  -7   4   2        0.05        0.17      0.60 o 
  -6   4   2       20.10       20.99      2.21 o 
  -5   4   2        2.31        4.59      0.72 o 
  -4   4   2        4.83        6.03      1.04 o 
  -3   4   2        1.06        0.73      0.33 o 
  -2   4   2       36.60       32.14      1.25 o 
  -1   4   2        0.02        0.20      0.22 o 
   0   4   2      375.03      427.63      5.46 o 
   1   4   2      187.85      239.23      2.81 o 
   2   4   2       93.50       76.00      1.26 o 
   3   4   2      268.33      293.06      3.25 o 
   4   4   2        6.62        6.29      0.40 o 
   5   4   2      174.96      169.26      3.70 o 
   6   4   2        1.76        2.59      0.55 o 
   7   4   2       12.16        9.99      2.01 o 
   8   4   2        7.54        5.47      1.01 o 
   9   4   2       13.53       15.38      4.11 o 
  10   4   2        8.72       10.18      1.07 o 
  11   4   2        0.65        1.25      1.08 o 
  -7   5   2        0.09        0.00      0.70 o 
  -6   5   2        0.80        0.00      0.88 o 
  -5   5   2       63.20       65.66      2.54 o 
  -4   5   2       34.84       29.17      1.59 o 
  -3   5   2      336.66      341.03      6.26 o 
  -2   5   2      333.37      341.12      5.33 o 
  -1   5   2       16.03       16.54      0.76 o 
   0   5   2      259.06      276.36      3.89 o 
   1   5   2      533.88      560.36      9.06 o 
   2   5   2      216.20      216.65      3.18 o 
   3   5   2      477.36      512.89      5.42 o 
   4   5   2      633.65      669.74      6.27 o 
   5   5   2      821.16      845.72      8.44 o 
   6   5   2      167.58      177.56      2.43 o 
   7   5   2       58.24       62.09      1.63 o 
   8   5   2        0.04        0.42      0.37 o 
   9   5   2        3.31        4.43      1.04 o 
  10   5   2        0.53        0.72      0.72 o 
  11   5   2        3.01        3.43      2.91 o 
  -6   6   2        0.03        1.76      1.12 o 
  -5   6   2        2.16        1.99      0.81 o 
  -4   6   2       20.71       23.29      2.29 o 
  -3   6   2        0.29        0.12      0.81 o 
  -2   6   2        6.20        7.01      0.95 o 
  -1   6   2       53.87       48.32      1.78 o 
   0   6   2      345.05      341.92      4.80 o 
   1   6   2      232.60      214.39      3.29 o 
   2   6   2        0.34        0.51      0.31 o 
   3   6   2       44.36       43.60      1.20 o 
   4   6   2      258.93      251.75      3.14 o 
   5   6   2       37.22       38.23      1.06 o 
   6   6   2        3.14        3.49      0.43 o 
   7   6   2       19.13       18.94      1.24 o 
   8   6   2       21.04       20.30      1.61 o 
   9   6   2        5.00        4.66      1.25 o 
  10   6   2        0.64        0.04      0.76 o 
  -5   7   2        0.85        0.44      0.73 o 
  -4   7   2        0.70        1.29      1.14 o 
  -3   7   2       11.15        8.18      1.67 o 
  -2   7   2       42.22       48.14      3.89 o 
  -1   7   2       23.11       18.22      1.29 o 
   0   7   2        8.57        7.73      0.78 o 
   1   7   2       60.03       58.25      1.81 o 
   2   7   2      549.74      563.26      7.49 o 
   3   7   2      564.12      546.74      7.33 o 
   4   7   2      638.20      631.75     10.95 o 
   5   7   2       22.81       26.52      0.94 o 
   6   7   2       26.13       24.06      0.97 o 
   7   7   2       86.03       84.42      2.69 o 
   8   7   2       11.75       13.85      1.24 o 
   9   7   2        0.64        0.84      0.67 o 
  10   7   2        0.86        1.48      0.84 o 
  -4   8   2        0.32        0.00      0.95 o 
  -3   8   2       24.39       25.62      2.69 o 
  -2   8   2        7.48        7.77      1.75 o 
  -1   8   2       15.99       14.05      1.28 o 
   0   8   2       33.79       30.32      2.30 o 
   1   8   2      297.29      300.73      5.44 o 
   2   8   2        1.07        1.75      0.58 o 
   3   8   2     1002.58      965.29     19.85 o 
   4   8   2        5.63        6.69      0.67 o 
   5   8   2      434.06      443.10      5.73 o 
   6   8   2       23.60       25.10      1.18 o 
   7   8   2        7.06        4.43      1.00 o 
   8   8   2        3.65        2.18      0.88 o 
   9   8   2        0.50        0.47      0.60 o 
  10   8   2        2.18        2.50      1.55 o 
  -3   9   2       15.59       17.58      2.51 o 
  -2   9   2        2.74        2.35      1.31 o 
  -1   9   2       14.44       20.95      2.03 o 
   0   9   2       49.80       52.68      2.33 o 
   1   9   2       58.88       52.76      1.99 o 
   2   9   2       18.24       20.08      1.31 o 
   3   9   2      143.05      141.77      3.88 o 
   4   9   2       92.90      101.01      2.77 o 
   5   9   2       52.12       49.83      1.69 o 
   6   9   2      122.43      127.80      2.58 o 
   7   9   2       10.31        9.97      1.13 o 
   8   9   2        5.37        4.71      1.32 o 
   9   9   2        0.04        0.00      0.60 o 
  -2  10   2        5.21        5.77      1.80 o 
  -1  10   2        4.64        2.21      1.38 o 
   0  10   2       18.82       20.72      1.71 o 
   1  10   2       23.68       23.84      1.77 o 
   2  10   2       53.52       54.14      2.42 o 
   3  10   2       12.66       14.10      1.23 o 
   4  10   2       16.69       16.41      1.33 o 
   5  10   2       33.43       36.00      1.58 o 
   6  10   2       84.52       82.93      7.02 o 
   7  10   2        1.51        1.28      0.99 o 
   8  10   2       24.72       24.41      1.77 o 
   9  10   2        1.14        2.49      0.91 o 
   0  11   2        9.29        7.82      1.84 o 
   1  11   2        2.54        2.62      0.87 o 
   2  11   2       84.48      100.15      8.35 o 
   3  11   2        1.09        1.46      0.73 o 
   4  11   2       58.61       71.03      2.81 o 
   5  11   2        6.16        5.32      1.48 o 
   6  11   2        0.52        1.82      0.91 o 
   7  11   2        1.03        1.79      1.00 o 
  -5  -9   3        0.06        0.18      0.92 o 
  -4  -9   3        9.08        9.81      2.60 o 
  -3  -9   3       17.66       18.43      2.24 o 
  -2  -9   3        4.33        3.77      1.19 o 
  -1  -9   3        9.57        8.70      1.95 o 
   0  -9   3       17.39       14.82      1.86 o 
  -7  -8   3        0.01        0.90      1.06 o 
  -6  -8   3        6.71        7.39      1.85 o 
  -5  -8   3        1.10        1.25      0.88 o 
  -4  -8   3       56.55       54.81      5.06 o 
  -3  -8   3        1.45        1.08      0.83 o 
  -2  -8   3       56.06       58.30      2.47 o 
  -1  -8   3       23.15       21.60      1.64 o 
   0  -8   3        0.29        0.00      0.71 o 
   1  -8   3        0.81        0.00      0.75 o 
   2  -8   3        0.10        1.37      1.45 o 
  -8  -7   3        0.51        0.34      0.82 o 
  -7  -7   3        1.68        1.67      0.94 o 
  -6  -7   3        7.97        8.89      1.75 o 
  -5  -7   3        0.14        0.72      0.72 o 
  -4  -7   3       29.96       26.74      2.79 o 
  -3  -7   3       31.39       30.21      2.46 o 
  -2  -7   3       18.37       16.84      1.56 o 
  -1  -7   3       57.82       60.78      2.34 o 
   0  -7   3        3.76        1.25      0.65 o 
   1  -7   3        0.84        0.27      0.72 o 
   2  -7   3        0.14        0.00      1.10 o 
   3  -7   3       41.58       42.18      3.49 o 
   4  -7   3        3.92        3.91      1.59 o 
  -8  -6   3        0.28        0.00      0.70 o 
  -7  -6   3        0.28        0.31      0.68 o 
  -6  -6   3        0.04        0.00      0.58 o 
  -5  -6   3       20.27       17.52      1.73 o 
  -4  -6   3       37.82       38.10      4.00 o 
  -3  -6   3        0.05        0.56      0.68 o 
  -2  -6   3      105.78      106.80      2.97 o 
  -1  -6   3       20.52       21.04      1.35 o 
   0  -6   3       12.74       12.81      1.15 o 
   1  -6   3        4.28        4.05      1.23 o 
   2  -6   3       40.01       42.47      2.37 o 
   3  -6   3        0.42        0.38      1.07 o 
   5  -6   3        0.01        0.00      1.14 o 
  -9  -5   3        0.77        1.02      1.04 o 
  -8  -5   3        5.06        3.53      1.01 o 
  -7  -5   3        4.83        4.89      0.97 o 
  -6  -5   3       40.81       40.24      1.45 o 
  -5  -5   3        0.70        0.94      0.42 o 
  -4  -5   3        0.54        0.51      0.35 o 
  -3  -5   3        0.38        0.00      0.36 o 
  -2  -5   3       71.74       66.74      2.09 o 
  -1  -5   3       13.74       13.49      1.02 o 
   0  -5   3        7.57        4.86      1.27 o 
   1  -5   3        1.61        1.22      0.56 o 
   2  -5   3       39.57       34.46      1.97 o 
   3  -5   3        0.60        0.94      0.95 o 
   4  -5   3        1.23        1.01      0.99 o 
   5  -5   3        1.15        0.80      1.03 o 
   6  -5   3       16.09       15.01      1.66 o 
  -9  -4   3        3.19        4.73      0.89 o 
  -8  -4   3       17.52       15.46      1.50 o 
  -7  -4   3       32.36       32.92      1.58 o 
  -6  -4   3       98.40       95.78      2.52 o 
  -5  -4   3       11.98       13.63      0.87 o 
  -4  -4   3       45.18       47.36      1.45 o 
  -3  -4   3       10.45        7.60      0.59 o 
  -2  -4   3       69.68       70.45      1.44 o 
  -1  -4   3       71.43       87.42      2.17 o 
   0  -4   3       37.61       37.32      2.02 o 
   1  -4   3      268.57      267.01      5.18 o 
   2  -4   3      199.74      195.14      4.18 o 
   3  -4   3        2.98        3.71      1.16 o 
   4  -4   3      227.01      233.98      7.94 o 
   5  -4   3       65.90       68.52      3.84 o 
   6  -4   3       31.16       26.86      3.32 o 
   7  -4   3        9.19        9.72      1.14 o 
  -9  -3   3        1.25        1.92      0.72 o 
  -8  -3   3        4.19        5.01      0.80 o 
  -7  -3   3        6.84        5.09      1.00 o 
  -6  -3   3        3.67        3.04      0.70 o 
  -5  -3   3       26.23       25.84      1.05 o 
  -4  -3   3        0.37        0.31      0.30 o 
  -3  -3   3       46.62       51.43      1.30 o 
  -2  -3   3       35.59       40.45      0.94 o 
  -1  -3   3       17.94       17.81      0.74 o 
   0  -3   3      310.20      153.49      7.59 o 
   1  -3   3       25.21       22.56      1.04 o 
   2  -3   3        2.66        2.34      0.89 o 
   3  -3   3        0.06        0.00      0.52 o 
   4  -3   3       84.11       79.16      3.75 o 
   5  -3   3       60.50       62.55      3.46 o 
   6  -3   3        0.23        0.16      0.69 o 
   7  -3   3       24.74       23.70      1.46 o 
   8  -3   3        0.57        0.00      0.58 o 
  -9  -2   3        2.48        2.81      0.81 o 
  -8  -2   3        9.18        7.63      1.01 o 
  -7  -2   3       20.23       23.76      1.66 o 
  -6  -2   3       36.84       33.96      1.34 o 
  -5  -2   3        3.94        5.09      0.96 o 
  -4  -2   3      104.74       93.52      2.05 o 
  -3  -2   3       49.28       51.71      1.33 o 
  -2  -2   3        0.93        0.72      0.32 o 
  -1  -2   3      134.37      141.20      2.34 o 
   0  -2   3       67.97       57.31      2.15 o 
   1  -2   3       14.80       13.18      0.81 o 
   2  -2   3        9.01        8.31      0.60 o 
   3  -2   3      159.71      158.32      4.34 o 
   4  -2   3       40.87       37.38      2.30 o 
   5  -2   3      114.25      119.51      4.73 o 
   6  -2   3       21.02       18.29      2.39 o 
   7  -2   3      340.06      348.22      6.41 o 
   8  -2   3        0.56        0.41      0.58 o 
   9  -2   3       33.56       34.50      3.16 o 
  -9  -1   3        1.59        0.04      0.64 o 
  -8  -1   3      111.43      101.31      3.83 o 
  -7  -1   3       62.70       56.92      2.15 o 
  -6  -1   3      320.31      301.89      5.10 o 
  -5  -1   3       35.79       32.67      1.19 o 
  -4  -1   3      205.55      217.58      3.67 o 
  -3  -1   3      362.95      376.70      5.51 o 
  -2  -1   3       10.25        7.11      0.39 o 
  -1  -1   3      226.37      225.40      2.51 o 
   0  -1   3      113.37      121.44      1.75 o 
   1  -1   3      286.63      289.71      4.19 o 
   2  -1   3       37.10       31.41      0.96 o 
   3  -1   3      165.71      169.86      2.98 o 
   4  -1   3        1.90        2.87      0.44 o 
   5  -1   3        1.32        2.68      1.70 o 
   6  -1   3      216.31      216.08      4.19 o 
   7  -1   3       53.72       54.22      1.87 o 
   8  -1   3       87.39       89.95      2.62 o 
   9  -1   3       11.75       12.92      2.05 o 
  -9   0   3        1.63        0.85      0.73 o 
  -8   0   3       49.01       45.40      1.95 o 
  -7   0   3        2.18        1.79      0.64 o 
  -6   0   3      204.49      192.02      4.01 o 
  -5   0   3       36.90       33.02      1.31 o 
  -4   0   3        1.22        2.34      0.41 o 
  -3   0   3      462.64      464.31      6.33 o 
  -2   0   3       19.88       20.48      0.64 o 
  -1   0   3       16.71       17.15      0.42 o 
   0   0   3     2004.41     2044.85     19.33 o 
   1   0   3     1318.55     1361.21     15.47 o 
   2   0   3     1195.22     1119.97     14.47 o 
   3   0   3      705.59      677.58     10.51 o 
   4   0   3       87.63       94.18      3.32 o 
   5   0   3      124.12      126.13      2.32 o 
   6   0   3      171.33      174.69      3.36 o 
   7   0   3       10.67       10.14      0.76 o 
   8   0   3        4.44        4.31      0.74 o 
   9   0   3        3.23        3.87      1.40 o 
  10   0   3        4.66        5.74      1.70 o 
  -9   1   3        5.06        3.69      1.03 o 
  -8   1   3       16.04       15.58      1.26 o 
  -7   1   3       13.07       14.34      1.13 o 
  -6   1   3       29.31       32.67      1.42 o 
  -5   1   3       46.82       49.01      1.44 o 
  -4   1   3        8.24        9.80      0.57 o 
  -3   1   3      814.26      808.12      8.27 o 
  -2   1   3      168.84      163.58      1.69 o 
  -1   1   3       14.10       11.10      0.33 o 
   0   1   3        4.86        3.08      0.21 o 
   1   1   3     2763.26     2680.29     34.75 o 
   2   1   3        9.84       12.76      0.64 o 
   3   1   3        0.17        0.00      0.15 o 
   4   1   3      405.70      454.41      5.74 o 
   5   1   3      503.45      498.08      6.77 o 
   6   1   3      132.80      137.29      2.55 o 
   7   1   3       71.56       66.89      1.70 o 
   8   1   3        9.92        9.06      0.88 o 
   9   1   3        0.01        0.00      0.79 o 
  10   1   3        0.91        0.00      0.90 o 
  -8   2   3        0.36        0.44      0.64 o 
  -7   2   3        0.26        0.00      0.50 o 
  -6   2   3        2.73        2.69      0.61 o 
  -5   2   3       73.34       68.53      2.00 o 
  -4   2   3        1.17        1.86      0.37 o 
  -3   2   3       90.38       90.86      1.48 o 
  -2   2   3        7.23        8.82      0.39 o 
  -1   2   3      118.74      127.01      1.54 o 
   0   2   3      288.75      305.58      3.21 o 
   1   2   3      334.35      325.99      3.65 o 
   2   2   3        0.75        1.54      0.22 o 
   3   2   3      597.52      635.64      6.45 o 
   4   2   3       56.41       48.83      0.85 o 
   5   2   3      712.86      743.52      8.12 o 
   6   2   3      103.02      102.66      2.05 o 
   7   2   3        6.45        8.57      0.65 o 
   8   2   3       68.11       69.84      2.16 o 
   9   2   3        9.42        9.42      1.71 o 
  10   2   3        0.81        0.03      0.78 o 
  -8   3   3        1.24        2.04      0.79 o 
  -7   3   3       17.28       19.86      1.37 o 
  -6   3   3       11.35       10.85      0.99 o 
  -5   3   3        5.41        4.33      0.79 o 
  -4   3   3        3.76        4.45      0.46 o 
  -3   3   3       15.39       14.94      0.76 o 
  -2   3   3      560.92      540.14      5.63 o 
  -1   3   3        0.02        0.00      0.14 o 
   0   3   3      393.12      378.93      4.22 o 
   1   3   3       32.07       46.25      0.72 o 
   2   3   3      404.54      420.38      6.20 o 
   3   3   3      186.05      214.84      2.50 o 
   4   3   3     1006.92     1027.04     10.30 o 
   5   3   3      145.89      140.88      1.89 o 
   6   3   3        4.75        6.56      0.53 o 
   7   3   3      234.66      231.72      3.81 o 
   8   3   3       74.28       74.15      2.87 o 
   9   3   3        1.34        0.70      0.70 o 
  10   3   3        4.51        3.24      2.20 o 
  -7   4   3        9.86       10.03      1.23 o 
  -6   4   3        5.00        6.42      0.84 o 
  -5   4   3       27.85       29.02      1.37 o 
  -4   4   3        7.14        7.22      0.63 o 
  -3   4   3        1.37        1.19      0.27 o 
  -2   4   3        0.50        0.08      0.23 o 
  -1   4   3      172.15      182.85      2.44 o 
   0   4   3       91.73      111.15      1.51 o 
   1   4   3     2693.48     2807.00     27.26 o 
   2   4   3       64.19       63.65      1.01 o 
   3   4   3     2007.62     2059.89     20.14 o 
   4   4   3      584.50      643.43      6.74 o 
   5   4   3      106.34      123.56      1.78 o 
   6   4   3       19.42       21.10      0.74 o 
   7   4   3        7.44        7.20      0.75 o 
   8   4   3        2.18        1.01      1.27 o 
   9   4   3        8.91       11.73      1.33 o 
  10   4   3        2.58        1.79      1.78 o 
  11   4   3       12.06       14.43      1.71 o 
  -7   5   3        5.62        6.53      1.14 o 
  -6   5   3        3.08        1.99      0.82 o 
  -5   5   3        2.02        1.57      0.70 o 
  -4   5   3       62.22       64.80      1.69 o 
  -3   5   3      312.41      309.43      3.55 o 
  -2   5   3        0.20        0.36      0.28 o 
  -1   5   3      270.79      258.08      5.23 o 
   0   5   3     1130.54     1126.67     12.97 o 
   1   5   3      407.26      397.92      4.21 o 
   2   5   3     1196.81     1274.80     13.61 o 
   3   5   3      335.96      347.85      3.87 o 
   4   5   3        0.87        0.48      0.21 o 
   5   5   3        4.30        3.73      0.36 o 
   6   5   3       69.25       66.42      1.38 o 
   7   5   3       15.30       16.80      0.88 o 
   8   5   3        7.56        8.60      1.52 o 
   9   5   3        4.04        4.85      1.48 o 
  10   5   3       25.16       30.52      2.12 o 
  11   5   3        0.37        1.59      0.92 o 
  -6   6   3        0.33        1.26      1.06 o 
  -5   6   3        4.10        5.27      0.96 o 
  -4   6   3       47.21       49.36      2.43 o 
  -3   6   3       13.14       12.81      1.47 o 
  -2   6   3       92.66       93.73      2.60 o 
  -1   6   3       25.60       28.29      0.92 o 
   0   6   3       59.80       60.30      1.25 o 
   1   6   3       49.76       52.45      1.34 o 
   2   6   3      102.84      111.48      2.20 o 
   3   6   3      142.78      135.24      1.95 o 
   4   6   3      174.95      163.43      2.25 o 
   5   6   3       97.00       91.02      1.83 o 
   6   6   3       30.32       28.67      1.11 o 
   7   6   3        3.19        2.88      0.42 o 
   8   6   3       20.80       20.44      1.52 o 
   9   6   3       31.76       31.70      2.02 o 
  10   6   3        2.79        4.59      1.24 o 
  11   6   3       12.80       12.92      1.63 o 
  -5   7   3        4.27        3.29      1.27 o 
  -4   7   3        1.58        1.09      0.70 o 
  -3   7   3        1.15        0.52      0.79 o 
  -2   7   3      134.18      125.67      3.33 o 
  -1   7   3      192.22      181.38      6.57 o 
   0   7   3      404.95      408.57     12.59 o 
   1   7   3      348.36      313.97      4.61 o 
   2   7   3      301.95      288.79      5.47 o 
   3   7   3       15.97       15.53      0.78 o 
   4   7   3        1.03        1.49      0.30 o 
   5   7   3      160.62      159.22      2.59 o 
   6   7   3       92.71       86.31      1.77 o 
   7   7   3        3.19        2.65      0.52 o 
   8   7   3        0.70        0.54      0.53 o 
   9   7   3        5.71        5.96      1.08 o 
  10   7   3        7.00        7.92      1.48 o 
  -4   8   3        0.01        0.67      1.18 o 
  -3   8   3        8.33        7.28      1.67 o 
  -2   8   3        2.04        1.31      1.06 o 
  -1   8   3      406.94      392.07      7.72 o 
   0   8   3        9.29       11.79      1.18 o 
   1   8   3     1136.98     1085.96     15.41 o 
   2   8   3      180.92      177.99      4.53 o 
   3   8   3      760.40      753.77      9.85 o 
   4   8   3      264.57      268.72      3.83 o 
   5   8   3       29.51       25.81      0.97 o 
   6   8   3        2.78        2.56      0.47 o 
   7   8   3        1.20        0.85      0.41 o 
   8   8   3       12.43       13.95      1.44 o 
   9   8   3        6.46       11.29      2.25 o 
  10   8   3        1.62        3.09      1.52 o 
  -3   9   3        7.01        8.98      2.01 o 
  -2   9   3       42.17       46.17      3.40 o 
  -1   9   3        5.29        5.28      0.96 o 
   0   9   3        0.09        0.00      0.57 o 
   1   9   3       18.26       21.99      1.34 o 
   2   9   3       76.90       79.49      2.40 o 
   3   9   3        5.53        5.76      0.82 o 
   4   9   3       27.58       23.45      1.32 o 
   5   9   3       18.74       21.04      1.00 o 
   6   9   3        1.84        1.08      0.42 o 
   7   9   3        0.82        1.73      0.61 o 
   8   9   3       18.63       20.47      1.71 o 
   9   9   3        6.95        7.26      1.15 o 
  10   9   3        0.68        0.79      0.85 o 
  -2  10   3        4.59        4.70      1.74 o 
  -1  10   3        1.01        0.14      1.06 o 
   0  10   3       29.42       29.33      1.93 o 
   1  10   3       70.54       70.07      3.83 o 
   2  10   3       31.40       34.78      1.75 o 
   3  10   3       19.66       20.90      1.40 o 
   4  10   3      176.97      178.19      5.39 o 
   5  10   3        5.45        5.67      0.77 o 
   6  10   3       26.59       26.01      1.28 o 
   7  10   3        3.41        2.92      0.72 o 
   8  10   3        6.64        3.63      1.14 o 
   9  10   3        1.74        1.70      0.83 o 
   0  11   3       96.86      101.76      4.63 o 
   1  11   3        0.18        1.22      0.92 o 
   2  11   3       32.49       36.75      2.27 o 
   3  11   3        7.66        7.32      1.05 o 
   4  11   3       27.90       29.89      1.75 o 
   5  11   3        0.01        1.04      0.52 o 
   6  11   3       16.92       17.89      1.25 o 
   7  11   3        1.31        3.34      1.54 o 
   8  11   3        0.11        0.68      1.57 o 
   2  12   3       18.89       25.53      2.40 o 
   3  12   3       42.21       49.66      3.35 o 
   4  12   3        0.54        0.72      1.03 o 
   5  12   3        7.36        6.65      1.52 o 
   6  12   3        4.12        4.58      1.21 o 
  -5  -8   4       16.59       17.97      2.57 o 
  -4  -8   4        5.68        5.05      1.31 o 
  -3  -8   4       50.93       51.96      3.34 o 
  -2  -8   4        0.10        0.95      0.93 o 
  -1  -8   4        2.29        0.88      0.85 o 
   0  -8   4        0.01        0.00      0.79 o 
   1  -8   4       10.18       11.78      1.77 o 
  -7  -7   4        0.05        0.00      2.26 o 
  -6  -7   4        9.82       11.58      1.64 o 
  -5  -7   4        5.89        4.27      1.19 o 
  -4  -7   4       23.16       27.19      2.42 o 
  -3  -7   4        0.06        0.00      0.77 o 
  -2  -7   4       19.39       15.66      1.74 o 
  -1  -7   4       25.15       21.66      1.48 o 
   0  -7   4        1.88        1.80      0.76 o 
   1  -7   4       32.16       32.76      2.83 o 
   2  -7   4       14.11       19.11      2.52 o 
   3  -7   4        0.05        0.00      1.16 o 
  -7  -6   4        0.01        0.00      0.77 o 
  -6  -6   4       12.74       12.67      1.59 o 
  -5  -6   4        2.67        2.91      0.98 o 
  -4  -6   4       15.27       12.65      1.48 o 
  -3  -6   4        5.37        6.88      1.22 o 
  -2  -6   4       22.66       23.58      1.87 o 
  -1  -6   4        1.32        2.10      0.71 o 
   0  -6   4       61.02       59.26      2.32 o 
   1  -6   4        0.19        0.00      0.68 o 
   2  -6   4        0.41        0.00      0.72 o 
   3  -6   4        6.68        5.98      1.69 o 
   4  -6   4       36.32       40.49      3.49 o 
   5  -6   4        0.08        0.46      0.97 o 
  -8  -5   4        1.64        0.77      0.92 o 
  -7  -5   4        0.15        0.17      0.64 o 
  -6  -5   4        0.22        0.03      0.48 o 
  -5  -5   4        1.12        0.99      0.44 o 
  -4  -5   4        0.21        0.64      0.46 o 
  -3  -5   4       49.64       54.36      2.53 o 
  -2  -5   4       25.22       25.97      1.77 o 
  -1  -5   4       19.94       18.44      1.17 o 
   0  -5   4       37.57       34.84      1.82 o 
   1  -5   4       11.70       11.93      1.03 o 
   2  -5   4        9.27       12.68      1.57 o 
   3  -5   4        2.18        2.08      1.16 o 
   4  -5   4        0.53        1.88      1.20 o 
   5  -5   4        3.27        1.55      2.36 o 
   6  -5   4        4.73        6.86      1.30 o 
  -8  -4   4        4.35        4.30      0.81 o 
  -7  -4   4        1.46        0.82      0.51 o 
  -6  -4   4        0.54        1.13      0.47 o 
  -5  -4   4       15.16       14.59      0.92 o 
  -4  -4   4      135.61      136.43      2.93 o 
  -3  -4   4      104.54      110.19      2.30 o 
  -2  -4   4       89.85       94.76      1.95 o 
  -1  -4   4       16.96       17.53      1.62 o 
   0  -4   4      171.53      164.22      3.23 o 
   1  -4   4      144.17      146.84      3.82 o 
   2  -4   4      184.96      180.78      7.62 o 
   3  -4   4      102.12      102.11      4.57 o 
   4  -4   4        1.72        3.31      1.11 o 
   5  -4   4        2.39        0.64      0.76 o 
   6  -4   4       15.09       16.32      1.65 o 
   7  -4   4        0.04        0.00      0.78 o 
  -8  -3   4        8.16        8.47      1.01 o 
  -7  -3   4       17.69       17.62      1.15 o 
  -6  -3   4       18.74       19.98      1.12 o 
  -5  -3   4        6.64        5.86      1.00 o 
  -4  -3   4        0.05        0.21      0.32 o 
  -3  -3   4       19.78       23.35      0.96 o 
  -2  -3   4        1.53        1.70      0.30 o 
  -1  -3   4        0.29        0.50      0.29 o 
   0  -3   4       74.68       80.85      2.08 o 
   1  -3   4        7.68        7.41      0.74 o 
   2  -3   4       49.01       49.57      1.64 o 
   3  -3   4      209.47      203.79      6.94 o 
   4  -3   4       21.92       20.55      1.78 o 
   5  -3   4      207.06      204.91      7.34 o 
   6  -3   4        0.69        0.48      0.71 o 
   7  -3   4       17.61       12.21      1.69 o 
   8  -3   4        7.14        5.50      1.38 o 
  -8  -2   4        8.43        6.97      1.28 o 
  -7  -2   4        0.18        0.00      0.44 o 
  -6  -2   4       38.98       39.76      2.35 o 
  -5  -2   4       43.65       47.28      1.53 o 
  -4  -2   4       29.46       34.33      1.21 o 
  -3  -2   4        2.18        2.23      0.62 o 
  -2  -2   4        0.44        0.16      0.18 o 
  -1  -2   4      479.74      480.59      5.62 o 
   0  -2   4        0.00        0.01      0.20 o 
   1  -2   4       64.10       69.03      2.03 o 
   2  -2   4       80.47       81.28      1.78 o 
   3  -2   4      703.25      703.97     10.16 o 
   4  -2   4      193.14      180.59      6.55 o 
   5  -2   4      664.67      648.13     12.70 o 
   6  -2   4       30.36       30.64      1.84 o 
   7  -2   4       12.77       12.74      1.12 o 
   8  -2   4        9.44        7.77      0.99 o 
  -8  -1   4       45.92       39.48      1.85 o 
  -7  -1   4        7.86        7.16      0.89 o 
  -6  -1   4        3.06        1.48      0.52 o 
  -5  -1   4      143.67      142.27      2.99 o 
  -4  -1   4        0.37        0.61      0.32 o 
  -3  -1   4        0.41        0.81      0.30 o 
  -2  -1   4      175.88      172.65      2.20 o 
  -1  -1   4      282.78      299.44      3.68 o 
   0  -1   4      343.86      328.05      4.09 o 
   1  -1   4      150.44      149.17      2.58 o 
   2  -1   4       24.13       24.15      0.91 o 
   3  -1   4       41.20       40.50      1.10 o 
   4  -1   4      260.46      236.28      4.63 o 
   5  -1   4       15.02       14.05      1.18 o 
   6  -1   4        3.42        3.68      0.99 o 
   7  -1   4       22.80       22.15      1.55 o 
   8  -1   4       18.29       18.60      1.28 o 
   9  -1   4        0.01        0.00      0.63 o 
  -8   0   4       14.19       12.43      1.17 o 
  -7   0   4        2.46        1.33      0.78 o 
  -6   0   4        2.40        1.87      0.67 o 
  -5   0   4        9.30        6.02      0.64 o 
  -4   0   4        0.13        0.03      0.27 o 
  -3   0   4        9.91        9.41      0.59 o 
  -2   0   4       64.24       65.14      1.27 o 
  -1   0   4       40.36       48.59      0.82 o 
   0   0   4      305.45      346.93      3.55 o 
   1   0   4      233.05      241.85      3.01 o 
   2   0   4     1431.87     1478.94     15.55 o 
   3   0   4       15.14       16.34      0.69 o 
   4   0   4      199.58      203.93      3.47 o 
   5   0   4       33.57       36.20      1.21 o 
   6   0   4        0.05        0.21      0.38 o 
   7   0   4       35.07       35.63      1.47 o 
   8   0   4        8.02        8.64      0.92 o 
   9   0   4        0.00        0.21      0.62 o 
  -8   1   4        2.54        3.16      0.79 o 
  -7   1   4       35.76       35.41      1.65 o 
  -6   1   4        1.93        0.70      0.50 o 
  -5   1   4       52.47       43.07      1.37 o 
  -4   1   4        0.18        0.22      0.28 o 
  -3   1   4      161.21      170.81      3.79 o 
  -2   1   4       95.47       92.61      1.25 o 
  -1   1   4      161.77      162.49      1.85 o 
   0   1   4      410.41      384.89      3.81 o 
   1   1   4     1249.79     1318.21     12.79 o 
   2   1   4       47.37       79.63      1.35 o 
   3   1   4     1311.63     1449.93     15.66 o 
   4   1   4      557.37      629.64      8.38 o 
   5   1   4       76.93       93.66      1.88 o 
   6   1   4      128.07      130.74      2.50 o 
   7   1   4        0.69        0.85      0.40 o 
   8   1   4        0.32        0.51      0.42 o 
   9   1   4        0.02        0.17      0.80 o 
  10   1   4        2.72        3.98      1.48 o 
  -8   2   4        1.35        0.25      0.64 o 
  -7   2   4        1.18        1.13      0.66 o 
  -6   2   4        9.43       10.56      0.99 o 
  -5   2   4        8.81        6.61      0.71 o 
  -4   2   4       58.86       59.57      2.32 o 
  -3   2   4        7.26        5.27      0.45 o 
  -2   2   4       54.00       49.69      0.88 o 
  -1   2   4        0.26        0.08      0.14 o 
   0   2   4      141.38      140.54      1.68 o 
   1   2   4      204.02      199.25      2.20 o 
   2   2   4       16.33       16.45      0.52 o 
   3   2   4      716.93      749.83      7.55 o 
   4   2   4      323.24      315.16      3.55 o 
   5   2   4       51.21       54.83      1.23 o 
   6   2   4        7.31        6.77      0.57 o 
   7   2   4       13.08       12.10      1.17 o 
   8   2   4       35.71       33.95      1.27 o 
   9   2   4        0.57        0.64      0.68 o 
  10   2   4        0.76        1.08      0.83 o 
  -8   3   4        0.83        1.26      0.96 o 
  -7   3   4        5.66        6.46      0.96 o 
  -6   3   4       15.61       13.56      1.13 o 
  -5   3   4       20.29       22.01      1.22 o 
  -4   3   4       39.86       36.14      1.48 o 
  -3   3   4       19.61       17.63      0.73 o 
  -2   3   4       35.56       28.83      0.77 o 
  -1   3   4      575.07      575.89      5.13 o 
   0   3   4      184.77      185.66      2.21 o 
   1   3   4      278.88      293.56      3.42 o 
   2   3   4       14.45       12.14      0.57 o 
   3   3   4      447.74      441.44      5.18 o 
   4   3   4      188.24      184.59      2.28 o 
   5   3   4       84.57       83.47      1.32 o 
   6   3   4      406.05      398.19      5.71 o 
   7   3   4      214.23      210.74      3.58 o 
   8   3   4       39.04       36.48      1.32 o 
   9   3   4       59.63       59.75      2.69 o 
  10   3   4        0.08        0.00      0.83 o 
  -7   4   4        0.02        0.00      0.66 o 
  -6   4   4       12.82       11.33      1.07 o 
  -5   4   4       14.93       18.97      1.18 o 
  -4   4   4        0.08        0.38      0.39 o 
  -3   4   4       62.40       61.34      1.21 o 
  -2   4   4       75.10       77.28      1.44 o 
  -1   4   4      653.73      641.24      6.61 o 
   0   4   4      398.50      443.77      6.05 o 
   1   4   4      337.32      363.38      3.67 o 
   2   4   4      106.62      132.61      2.81 o 
   3   4   4        3.64        8.24      0.46 o 
   4   4   4       88.76       92.57      1.41 o 
   5   4   4       22.41       22.41      0.69 o 
   6   4   4        0.14        0.06      0.23 o 
   7   4   4        0.03        0.00      0.29 o 
   8   4   4        2.12        1.50      0.44 o 
   9   4   4       11.52       12.06      1.31 o 
  10   4   4       15.57       16.14      1.59 o 
  11   4   4        0.01        0.01      0.81 o 
  -7   5   4        0.24        0.00      0.98 o 
  -6   5   4        4.43        5.77      1.00 o 
  -5   5   4        5.28        6.88      0.88 o 
  -4   5   4       43.66       46.32      1.68 o 
  -3   5   4        4.85        4.73      0.44 o 
  -2   5   4      374.49      374.55      4.11 o 
  -1   5   4      454.56      433.46      5.78 o 
   0   5   4        2.27        4.73      0.35 o 
   1   5   4      477.54      507.35      7.76 o 
   2   5   4      228.31      205.91      2.42 o 
   3   5   4        4.88        4.35      0.38 o 
   4   5   4       33.81       40.31      0.89 o 
   5   5   4       78.09       74.93      1.33 o 
   6   5   4      226.35      223.29      2.91 o 
   7   5   4        7.10        7.94      0.65 o 
   8   5   4       49.72       50.59      1.54 o 
   9   5   4       14.13       18.27      1.59 o 
  10   5   4        7.73        8.49      2.19 o 
  11   5   4        3.91        5.72      1.25 o 
  -6   6   4        1.36        1.19      0.82 o 
  -5   6   4        4.95        4.47      0.93 o 
  -4   6   4        0.65        0.24      0.60 o 
  -3   6   4      113.04      109.98      1.79 o 
  -2   6   4       38.45       41.84      1.45 o 
  -1   6   4       16.97       14.30      0.64 o 
   0   6   4       50.79       53.00      1.13 o 
   1   6   4      253.72      239.88      3.65 o 
   2   6   4      111.50      103.03      1.90 o 
   3   6   4       42.85       48.82      1.02 o 
   4   6   4       89.20       86.77      1.50 o 
   5   6   4       38.80       30.65      0.85 o 
   6   6   4       18.39       18.11      0.71 o 
   7   6   4        8.27        8.74      0.79 o 
   8   6   4       18.70       21.68      1.16 o 
   9   6   4        1.32        1.70      0.73 o 
  10   6   4        2.51        3.18      0.94 o 
  11   6   4        0.00        0.48      0.85 o 
  -5   7   4        6.50        8.23      1.66 o 
  -4   7   4       37.99       34.44      2.67 o 
  -3   7   4       62.72       61.41      2.19 o 
  -2   7   4      213.48      213.30      4.29 o 
  -1   7   4      207.03      197.14      3.43 o 
   0   7   4      347.86      313.84      5.24 o 
   1   7   4      115.27      107.91      2.43 o 
   2   7   4        0.04        0.00      0.24 o 
   3   7   4       12.69       11.83      0.58 o 
   4   7   4      171.91      168.87      2.40 o 
   5   7   4       62.93       57.74      1.35 o 
   6   7   4       23.25       20.81      0.80 o 
   7   7   4       20.15       18.28      0.84 o 
   8   7   4       66.09       63.97      2.02 o 
   9   7   4        2.55        1.77      1.12 o 
  10   7   4        6.22        8.32      2.58 o 
  11   7   4        2.80        2.61      1.79 o 
  -4   8   4        0.05        1.18      1.07 o 
  -3   8   4      128.32      125.25      5.70 o 
  -2   8   4       45.95       44.03      2.18 o 
  -1   8   4      347.39      339.66      8.15 o 
   0   8   4       82.11       76.18      5.32 o 
   1   8   4       46.43       45.88      1.96 o 
   2   8   4       11.34       10.31      0.71 o 
   3   8   4      187.46      186.91      3.23 o 
   4   8   4       40.54       40.33      1.09 o 
   5   8   4       29.72       31.27      0.98 o 
   6   8   4       35.27       34.89      1.14 o 
   7   8   4       66.15       72.25      1.70 o 
   8   8   4       12.34       13.63      1.18 o 
   9   8   4        0.07        0.09      1.11 o 
  10   8   4       14.28       12.29      2.53 o 
  -3   9   4       19.90       18.11      2.48 o 
  -2   9   4        2.90        5.13      2.02 o 
  -1   9   4       12.14       11.56      1.32 o 
   0   9   4       53.22       62.22      2.69 o 
   1   9   4       12.43       12.80      1.28 o 
   2   9   4       67.27       64.86      2.48 o 
   3   9   4        4.04        3.29      0.90 o 
   4   9   4        1.58        0.95      0.48 o 
   5   9   4       83.19       83.47      2.09 o 
   6   9   4       37.23       35.48      1.43 o 
   7   9   4       32.70       32.66      1.38 o 
   8   9   4        1.07        1.12      0.81 o 
   9   9   4        4.34        3.53      1.61 o 
  10   9   4       18.51       16.71      2.93 o 
  -2  10   4       39.60       45.27      2.98 o 
  -1  10   4       15.79       18.78      2.04 o 
   0  10   4       35.91       32.74      1.99 o 
   1  10   4        0.21        0.64      0.70 o 
   2  10   4      150.27      150.32      5.53 o 
   3  10   4       16.79       20.37      1.71 o 
   4  10   4        0.01        0.00      0.53 o 
   5  10   4        6.88        6.72      0.95 o 
   6  10   4       24.26       20.68      1.22 o 
   7  10   4        0.03        0.00      0.45 o 
   8  10   4        0.12        0.03      0.88 o 
   9  10   4        1.90        0.92      1.02 o 
   0  11   4        4.02        4.41      1.13 o 
   1  11   4       10.87       11.16      1.50 o 
   2  11   4       18.21       19.93      1.79 o 
   3  11   4       21.86       21.39      1.85 o 
   4  11   4        3.52        4.29      0.92 o 
   5  11   4       53.52       53.62      2.39 o 
   6  11   4        5.64        7.11      1.06 o 
   7  11   4        0.53        0.81      0.77 o 
   8  11   4        1.57        1.93      0.91 o 
   2  12   4       12.60       13.58      1.77 o 
   3  12   4        0.50        0.85      1.03 o 
   4  12   4        7.14        8.43      1.19 o 
   5  12   4        9.48        7.03      1.14 o 
   6  12   4       48.64       60.46      2.44 o 
   7  12   4        2.91        4.51      2.02 o 
  -3  -8   5       10.68       11.22      3.87 o 
  -2  -8   5        0.25        1.11      1.06 o 
  -1  -8   5       17.13       14.50      1.96 o 
  -5  -7   5        0.14        0.13      1.07 o 
  -4  -7   5        2.15        0.88      1.62 o 
  -3  -7   5        0.05        0.58      1.02 o 
  -2  -7   5        1.04        0.57      0.95 o 
  -1  -7   5        0.02        0.45      0.92 o 
   0  -7   5       12.45       14.95      1.61 o 
   1  -7   5        2.65        1.57      1.00 o 
   2  -7   5        7.43        8.88      2.16 o 
  -6  -6   5        0.06        0.81      0.93 o 
  -5  -6   5        0.95        0.00      0.81 o 
  -4  -6   5       13.13       14.15      1.67 o 
  -3  -6   5        1.38        1.21      0.99 o 
  -2  -6   5        6.25        6.09      1.25 o 
  -1  -6   5       10.58       11.59      1.52 o 
   0  -6   5        4.88        4.49      0.97 o 
   1  -6   5        0.02        0.91      0.77 o 
   2  -6   5       45.32       50.45      4.42 o 
   3  -6   5       29.63       22.31      2.72 o 
   4  -6   5       26.97       29.20      3.70 o 
  -7  -5   5        8.81        6.57      1.17 o 
  -6  -5   5        1.27        1.66      0.72 o 
  -5  -5   5       16.98       18.73      2.18 o 
  -4  -5   5        1.57        2.04      0.61 o 
  -3  -5   5        5.30        3.98      1.28 o 
  -2  -5   5       41.38       41.87      2.40 o 
  -1  -5   5       55.67       57.86      2.05 o 
   0  -5   5       26.77       26.50      1.47 o 
   1  -5   5        7.32        7.06      0.94 o 
   2  -5   5        0.29        0.00      0.86 o 
   3  -5   5        0.98        1.37      1.23 o 
   4  -5   5       12.21       15.12      1.93 o 
   5  -5   5        2.98        3.49      1.09 o 
  -7  -4   5       13.88       12.16      1.79 o 
  -6  -4   5       16.24       16.44      1.41 o 
  -5  -4   5       20.53       19.85      1.12 o 
  -4  -4   5        2.11        1.85      0.50 o 
  -3  -4   5        2.70        2.95      0.61 o 
  -2  -4   5      147.21      153.20      4.47 o 
  -1  -4   5       29.68       32.67      1.25 o 
   0  -4   5       22.68       20.00      1.23 o 
   1  -4   5       31.01       28.06      1.64 o 
   2  -4   5       30.22       32.61      1.75 o 
   3  -4   5        4.48        4.34      0.95 o 
   4  -4   5        0.03        0.00      0.65 o 
   5  -4   5       18.12       18.66      1.69 o 
   6  -4   5       10.57        8.40      1.57 o 
  -8  -3   5        0.49        0.31      0.65 o 
  -7  -3   5        3.56        5.01      0.77 o 
  -6  -3   5        2.83        2.72      0.64 o 
  -5  -3   5        7.66        7.84      0.78 o 
  -4  -3   5        7.56        8.11      0.74 o 
  -3  -3   5        7.19        7.07      0.67 o 
  -2  -3   5        1.21        1.78      0.48 o 
  -1  -3   5       35.37       39.17      1.24 o 
   0  -3   5        0.01        0.45      0.34 o 
   1  -3   5      719.76      721.56     12.36 o 
   2  -3   5       14.44       12.78      1.06 o 
   3  -3   5      414.38      394.94      7.56 o 
   4  -3   5        1.44        0.78      0.70 o 
   5  -3   5       13.86       10.63      1.30 o 
   6  -3   5        4.53        2.72      1.53 o 
   7  -3   5        0.05        0.00      0.70 o 
  -8  -2   5        3.37        1.30      0.72 o 
  -7  -2   5        0.03        0.44      0.53 o 
  -6  -2   5        0.00        0.00      0.44 o 
  -5  -2   5       57.65       58.58      1.83 o 
  -4  -2   5        2.39        2.25      0.47 o 
  -3  -2   5      122.64      126.34      2.79 o 
  -2  -2   5       35.37       35.75      1.20 o 
  -1  -2   5       19.14       17.23      0.63 o 
   0  -2   5      241.03      250.31      3.62 o 
   1  -2   5      531.89      536.13      7.67 o 
   2  -2   5      161.01      147.09      2.75 o 
   3  -2   5      478.27      477.57      7.50 o 
   4  -2   5        3.91        4.07      0.83 o 
   5  -2   5       13.38       13.46      1.35 o 
   6  -2   5       29.89       28.39      2.35 o 
   7  -2   5        0.78        0.00      0.66 o 
   8  -2   5       29.53       35.39      2.74 o 
  -8  -1   5        3.74        4.05      1.06 o 
  -7  -1   5       26.89       26.31      1.50 o 
  -6  -1   5       15.53       14.83      1.04 o 
  -5  -1   5        5.21        4.67      1.20 o 
  -4  -1   5       25.58       25.95      1.13 o 
  -3  -1   5       73.67       78.41      1.92 o 
  -2  -1   5       10.05       10.87      1.05 o 
  -1  -1   5      295.25      285.40      3.45 o 
   0  -1   5      162.25      153.74      2.32 o 
   1  -1   5       62.44       64.30      1.33 o 
   2  -1   5      103.04       98.19      1.79 o 
   4  -1   5        0.02        0.81      0.54 o 
   5  -1   5        9.37        7.48      1.06 o 
   6  -1   5       22.63       17.93      2.39 o 
   7  -1   5       43.62       45.71      2.45 o 
   8  -1   5        1.15        1.77      0.68 o 
   9  -1   5        5.33        6.96      1.06 o 
  -8   0   5        0.76        0.75      0.62 o 
  -7   0   5        2.40        1.59      0.62 o 
  -6   0   5        0.01        0.11      0.42 o 
  -5   0   5        7.74        9.51      0.77 o 
  -4   0   5        2.45        2.23      0.58 o 
  -3   0   5       24.01       23.58      0.98 o 
  -2   0   5        7.51       10.39      0.98 o 
  -1   0   5       19.13       19.07      0.56 o 
   0   0   5      102.21      123.41      1.67 o 
   1   0   5      115.78      120.08      1.84 o 
   2   0   5       29.62       32.75      0.85 o 
   3   0   5       65.88       60.79      1.46 o 
   4   0   5       15.18       14.60      0.84 o 
   5   0   5        0.47        0.21      0.45 o 
   6   0   5       70.90       66.62      2.51 o 
   7   0   5        1.64        2.40      0.60 o 
   8   0   5        8.34        8.55      0.96 o 
   9   0   5        1.22        1.63      0.83 o 
  -8   1   5        2.37        2.21      0.84 o 
  -7   1   5        0.00        0.61      0.56 o 
  -6   1   5        7.73        6.37      0.97 o 
  -5   1   5        5.50        7.10      0.70 o 
  -4   1   5       32.77       33.53      1.12 o 
  -3   1   5       19.30       21.26      0.84 o 
  -2   1   5       38.16       31.10      0.93 o 
  -1   1   5      702.41      713.31      7.29 o 
   0   1   5     1113.53     1213.73     11.17 o 
   1   1   5     1105.29     1185.67     10.89 o 
   2   1   5     2177.75     2334.03     22.83 o 
   3   1   5      167.28      209.47      3.08 o 
   4   1   5       50.96       58.36      1.31 o 
   5   1   5        0.01        0.09      0.33 o 
   6   1   5       42.55       42.11      1.30 o 
   7   1   5        1.51        0.79      0.43 o 
   8   1   5        3.00        2.64      0.81 o 
   9   1   5        5.73        7.73      0.95 o 
  10   1   5        1.55        1.27      1.16 o 
  -7   2   5        1.48        1.43      0.66 o 
  -6   2   5        2.54        2.04      0.65 o 
  -5   2   5        0.00        0.21      0.42 o 
  -4   2   5       18.08       18.34      0.92 o 
  -3   2   5       25.43       26.68      0.93 o 
  -2   2   5       24.53       21.60      0.59 o 
  -1   2   5       93.81       90.80      1.28 o 
   0   2   5        3.92        3.25      0.25 o 
   1   2   5      694.02      727.07      7.43 o 
   2   2   5       25.52       23.96      0.68 o 
   3   2   5        3.33        4.08      0.36 o 
   4   2   5        0.19        0.43      0.19 o 
   5   2   5      209.71      202.31      3.26 o 
   6   2   5        1.30        1.21      0.36 o 
   7   2   5        3.20        3.20      0.51 o 
   8   2   5       15.66       14.78      0.93 o 
   9   2   5       22.01       24.51      1.22 o 
  10   2   5       10.12       10.32      1.78 o 
  -7   3   5        0.35        0.00      0.57 o 
  -6   3   5        4.03        5.32      0.92 o 
  -5   3   5       62.18       58.93      1.99 o 
  -4   3   5        0.00        0.43      0.43 o 
  -3   3   5      108.97      113.18      2.83 o 
  -2   3   5       13.33       12.92      0.51 o 
  -1   3   5        0.49        1.47      0.21 o 
   0   3   5       50.32       45.80      0.78 o 
   1   3   5       54.95       49.28      0.92 o 
   2   3   5      133.07      117.37      2.32 o 
   3   3   5       98.23      102.26      2.33 o 
   4   3   5      439.02      450.10      4.61 o 
   5   3   5      411.15      403.59      4.24 o 
   6   3   5       30.04       26.46      0.97 o 
   7   3   5       23.79       23.05      1.03 o 
   8   3   5      129.32      122.12      2.61 o 
   9   3   5       19.20       21.46      1.15 o 
  10   3   5        0.48        0.88      0.78 o 
  -7   4   5        0.29        0.00      0.63 o 
  -6   4   5       14.01       17.22      1.28 o 
  -5   4   5       18.03       17.55      1.17 o 
  -4   4   5       62.56       62.79      1.81 o 
  -3   4   5      180.51      167.57      2.92 o 
  -2   4   5       37.52       38.57      0.88 o 
  -1   4   5      322.49      324.66      3.21 o 
   0   4   5      108.75      123.04      1.58 o 
   1   4   5       19.40       27.05      0.71 o 
   2   4   5      242.55      240.09      5.73 o 
   3   4   5      155.54      144.74      2.20 o 
   4   4   5      156.68      153.10      2.04 o 
   5   4   5        0.20        0.00      0.19 o 
   6   4   5        8.50        7.98      0.60 o 
   7   4   5      166.34      170.11      3.09 o 
   8   4   5       27.80       26.08      1.14 o 
   9   4   5        7.63        7.34      0.86 o 
  10   4   5        3.80        2.47      1.73 o 
  11   4   5        3.79        4.48      1.12 o 
  -6   5   5        1.19        0.89      0.70 o 
  -5   5   5        0.10        0.00      0.47 o 
  -4   5   5        0.13        0.50      0.49 o 
  -3   5   5       91.19       93.61      1.75 o 
  -2   5   5      112.10      105.90      1.74 o 
  -1   5   5        3.00        2.27      0.30 o 
   0   5   5      120.82      110.63      1.42 o 
   1   5   5      501.27      511.22      5.30 o 
   2   5   5       12.01       12.54      0.51 o 
   3   5   5      145.43      138.61      2.21 o 
   4   5   5      106.10      103.34      1.83 o 
   5   5   5       76.51       74.31      1.52 o 
   6   5   5       29.47       30.23      0.96 o 
   7   5   5       40.29       39.47      1.29 o 
   8   5   5       41.24       43.14      1.44 o 
   9   5   5        5.15        3.44      1.11 o 
  11   5   5       13.60        9.92      2.64 o 
  -6   6   5        5.37        4.68      1.16 o 
  -5   6   5        3.99        4.56      0.95 o 
  -4   6   5      113.82      126.06      5.22 o 
  -3   6   5        5.85        7.03      0.59 o 
  -2   6   5      182.29      177.32      2.42 o 
  -1   6   5       74.55       76.56      1.37 o 
   0   6   5       71.71       71.77      1.82 o 
   1   6   5       10.11       13.04      0.51 o 
   2   6   5      151.33      150.42      2.22 o 
   3   6   5        0.11        0.00      0.24 o 
   4   6   5      148.21      135.87      2.30 o 
   5   6   5        0.55        0.58      0.31 o 
   6   6   5       47.74       45.35      1.25 o 
   7   6   5       11.56       12.52      0.87 o 
   8   6   5      125.75      124.23      3.16 o 
   9   6   5        0.00        0.86      1.29 o 
  10   6   5      180.35      174.38      8.52 o 
  11   6   5        2.01        0.00      1.50 o 
  -5   7   5       35.09       37.52      3.00 o 
  -4   7   5       71.55       76.01      4.06 o 
  -3   7   5      194.09      191.62      9.99 o 
  -2   7   5       37.49       36.62      1.13 o 
  -1   7   5       93.02       92.54      2.12 o 
   0   7   5       31.70       31.45      1.17 o 
   1   7   5        5.10        4.65      0.59 o 
   2   7   5        6.97        6.00      0.50 o 
   3   7   5       19.86       17.28      0.75 o 
   4   7   5      301.29      285.12      4.50 o 
   5   7   5        8.56        9.31      0.67 o 
   6   7   5      163.62      156.00      2.70 o 
   7   7   5      103.18      100.66      2.24 o 
   8   7   5        8.97        9.91      0.98 o 
   9   7   5       58.53       59.83      4.45 o 
  10   7   5       14.11       14.70      2.85 o 
  11   7   5        1.61        2.01      1.84 o 
  -3   8   5       30.99       29.19      2.76 o 
  -2   8   5        0.92        1.71      0.67 o 
  -1   8   5        8.72        7.31      0.91 o 
   0   8   5        9.36        8.66      0.76 o 
   1   8   5        6.53        5.30      0.64 o 
   2   8   5      150.55      137.81      2.50 o 
   3   8   5      284.60      266.27      4.01 o 
   4   8   5      135.00      123.22      2.16 o 
   5   8   5      378.05      362.48      5.09 o 
   6   8   5       34.27       34.71      1.21 o 
   7   8   5        7.52        8.35      0.77 o 
   8   8   5       58.08       57.81      3.86 o 
   9   8   5       72.02       75.97      5.04 o 
  10   8   5        0.48        2.50      1.40 o 
  -3   9   5        1.36        0.89      1.27 o 
  -2   9   5       60.15       57.82      3.14 o 
  -1   9   5       12.95       14.03      1.23 o 
   0   9   5       93.01       85.75      3.27 o 
   1   9   5        2.31        1.20      0.60 o 
   2   9   5        4.28        2.08      0.59 o 
   3   9   5        2.63        3.12      0.55 o 
   4   9   5        4.66        3.29      0.52 o 
   5   9   5       11.42        7.92      0.77 o 
   6   9   5       24.35       27.29      1.17 o 
   7   9   5       44.41       39.57      1.49 o 
   8   9   5       56.25       59.63      1.87 o 
   9   9   5       67.36       67.69      4.81 o 
  10   9   5        0.28        0.00      1.03 o 
  -2  10   5       17.85       15.53      2.04 o 
  -1  10   5        1.14        2.45      1.01 o 
   0  10   5       13.50       16.74      1.44 o 
   1  10   5       24.80       27.05      1.83 o 
   2  10   5       27.34       23.84      2.78 o 
   3  10   5        1.59        2.05      0.69 o 
   4  10   5       12.69       12.72      1.18 o 
   5  10   5       22.98       24.05      1.21 o 
   6  10   5       15.53       13.36      1.12 o 
   7  10   5        4.57        5.20      0.71 o 
   8  10   5       43.75       43.85      1.89 o 
   9  10   5       20.57       16.89      2.73 o 
   0  11   5       16.95       16.10      1.50 o 
   1  11   5       41.94       41.80      5.11 o 
   2  11   5        1.38        1.91      1.43 o 
   3  11   5       11.80       11.38      1.48 o 
   4  11   5       48.83       49.76      2.08 o 
   5  11   5       38.13       41.97      1.93 o 
   6  11   5       24.92       26.87      1.97 o 
   7  11   5       24.10       21.54      1.55 o 
   8  11   5        0.04        0.59      0.88 o 
   9  11   5        0.60        0.00      0.97 o 
   2  12   5        8.39        7.72      1.38 o 
   3  12   5       11.09       10.86      1.96 o 
   4  12   5      136.28      157.73      4.08 o 
   5  12   5        0.08        0.69      0.76 o 
   6  12   5       47.54       53.78      2.30 o 
   7  12   5        6.42        2.94      1.20 o 
  -3  -7   6        2.72        1.90      1.43 o 
  -2  -7   6        0.18        0.63      1.10 o 
  -1  -7   6        0.18        0.68      1.06 o 
   0  -7   6        0.84        2.20      1.09 o 
  -5  -6   6        2.17        2.18      1.26 o 
  -4  -6   6        1.26        2.53      1.22 o 
  -3  -6   6        0.48        0.50      1.29 o 
  -2  -6   6        2.71        3.85      1.66 o 
  -1  -6   6       13.17       14.61      1.80 o 
   0  -6   6       28.74       34.17      1.61 o 
   1  -6   6       25.36       25.90      1.71 o 
   2  -6   6       10.55        9.49      1.31 o 
   3  -6   6        0.91        1.31      1.11 o 
  -6  -5   6        2.16        3.63      1.30 o 
  -5  -5   6        2.49        3.56      0.79 o 
  -4  -5   6       13.06       15.18      1.27 o 
  -3  -5   6        9.08        9.78      1.34 o 
  -2  -5   6        0.39        0.05      0.70 o 
  -1  -5   6        1.19        1.44      0.87 o 
   0  -5   6        4.06        5.06      0.76 o 
   1  -5   6        0.51        0.07      0.61 o 
   2  -5   6        2.44        3.58      0.90 o 
   3  -5   6        2.66        1.35      0.90 o 
   4  -5   6        0.01        0.30      0.87 o 
  -6  -4   6        0.77        0.44      0.59 o 
  -5  -4   6        3.84        2.73      0.64 o 
  -4  -4   6        6.91        7.00      1.69 o 
  -3  -4   6       83.18       86.90      2.51 o 
  -2  -4   6        0.30        0.69      0.70 o 
  -1  -4   6       82.16       82.96      4.59 o 
   0  -4   6        5.64        4.85      0.65 o 
   1  -4   6        0.22        0.00      0.45 o 
   2  -4   6        6.87        5.90      0.90 o 
   3  -4   6        3.36        1.60      1.08 o 
   4  -4   6       11.91       10.32      1.43 o 
   5  -4   6        1.64        2.25      1.31 o 
   6  -4   6        1.57        2.56      1.02 o 
  -7  -3   6        5.23        4.30      0.81 o 
  -6  -3   6        2.02        2.46      0.69 o 
  -5  -3   6       10.52       12.49      1.02 o 
  -4  -3   6        3.70        3.27      0.71 o 
  -3  -3   6       18.39       20.80      1.08 o 
  -2  -3   6       16.94       16.52      1.08 o 
  -1  -3   6      282.56      295.51      6.90 o 
   0  -3   6        6.65        9.15      1.15 o 
   1  -3   6      240.24      237.61      4.09 o 
   2  -3   6        0.86        1.27      0.52 o 
   3  -3   6       22.31       21.09      1.79 o 
   4  -3   6       56.88       53.42      2.51 o 
   5  -3   6        0.95        0.00      0.89 o 
   6  -3   6       14.40       16.16      1.67 o 
   7  -3   6        0.05        0.00      0.82 o 
  -7  -2   6        0.01        0.00      0.51 o 
  -6  -2   6        4.78        4.02      1.02 o 
  -5  -2   6        0.09        0.30      0.48 o 
  -4  -2   6       21.64       22.01      1.17 o 
  -3  -2   6        9.03       10.94      0.84 o 
  -2  -2   6       14.32       14.34      0.88 o 
  -1  -2   6      182.31      197.12      3.13 o 
   0  -2   6        1.87        1.76      0.63 o 
   1  -2   6      225.29      231.75      4.06 o 
   2  -2   6       18.39       19.88      1.13 o 
   3  -2   6        8.46        8.81      1.03 o 
   4  -2   6       96.72       98.98      3.00 o 
   5  -2   6       44.48       43.31      2.85 o 
   6  -2   6       30.09       28.86      2.78 o 
   7  -2   6        3.67        5.35      1.58 o 
   8  -2   6        2.45        2.55      1.29 o 
  -7  -1   6        0.29        0.19      0.55 o 
  -6  -1   6        1.10        1.41      0.61 o 
  -5  -1   6       48.93       55.43      1.84 o 
  -4  -1   6       10.35       11.00      0.87 o 
  -3  -1   6       20.69       20.70      1.55 o 
  -2  -1   6       34.52       34.69      1.25 o 
  -1  -1   6       77.86       74.76      1.58 o 
   0  -1   6       37.97       39.25      1.10 o 
   1  -1   6      120.26      115.23      2.72 o 
   2  -1   6       27.47       27.85      1.16 o 
   3  -1   6        0.28        0.00      0.43 o 
   4  -1   6      146.35      132.88      3.42 o 
   5  -1   6       23.56       21.94      1.44 o 
   6  -1   6        0.44        0.71      0.66 o 
   7  -1   6        7.28        8.20      1.27 o 
   8  -1   6       16.45       17.75      2.03 o 
  -7   0   6        0.18        0.22      0.53 o 
  -6   0   6        1.57        1.08      0.56 o 
  -5   0   6       10.56        9.40      0.82 o 
  -4   0   6        6.33        4.63      0.65 o 
  -3   0   6       10.84       13.00      0.81 o 
  -2   0   6      231.73      259.45      4.05 o 
  -1   0   6       34.74       37.03      0.87 o 
   0   0   6      199.25      209.83      2.73 o 
   1   0   6      150.80      174.23      2.68 o 
   2   0   6        6.36        4.07      0.52 o 
   3   0   6       50.46       53.70      1.46 o 
   4   0   6       14.46       12.25      3.27 o 
   5   0   6        3.29        3.38      0.83 o 
   6   0   6       14.62       15.05      1.35 o 
   7   0   6       13.40       12.79      1.06 o 
   8   0   6       23.93       23.08      1.44 o 
   9   0   6        0.07        0.64      0.63 o 
  -7   1   6        0.71        2.75      1.20 o 
  -6   1   6       16.96       16.44      1.16 o 
  -5   1   6        0.14        0.24      0.41 o 
  -4   1   6        3.73        5.24      0.60 o 
  -3   1   6      122.52      127.40      2.38 o 
  -2   1   6      390.35      406.26      5.38 o 
  -1   1   6      126.35      131.05      2.05 o 
   0   1   6      158.19      171.77      2.13 o 
   1   1   6       54.21       50.12      1.05 o 
   2   1   6      175.80      195.90      4.01 o 
   3   1   6       52.74       42.63      1.15 o 
   4   1   6      103.21      114.38      2.13 o 
   5   1   6       43.64       47.31      1.60 o 
   6   1   6        0.00        0.13      0.36 o 
   7   1   6       61.92       64.31      2.06 o 
   8   1   6        5.63        5.02      0.80 o 
   9   1   6        1.96        1.13      0.63 o 
  -7   2   6        0.23        0.28      0.65 o 
  -6   2   6        3.44        3.15      0.75 o 
  -5   2   6        0.33        0.00      0.41 o 
  -4   2   6        0.01        0.29      0.40 o 
  -3   2   6       79.13       77.50      1.72 o 
  -2   2   6        5.68        6.91      0.53 o 
  -1   2   6       56.36       61.35      1.05 o 
   0   2   6       50.31       50.60      0.92 o 
   1   2   6      182.00      181.69      2.18 o 
   2   2   6      130.88      122.88      2.07 o 
   3   2   6      161.88      160.38      2.50 o 
   4   2   6        1.81        1.58      0.36 o 
   5   2   6       25.82       25.80      1.05 o 
   6   2   6        1.81        1.24      0.39 o 
   7   2   6        7.11        6.22      0.64 o 
   8   2   6       32.45       32.48      1.42 o 
   9   2   6        0.04        0.00      0.64 o 
  10   2   6       11.08       10.59      1.95 o 
  -7   3   6        8.41        8.53      1.18 o 
  -6   3   6        3.37        3.53      0.84 o 
  -5   3   6       12.24       13.13      1.04 o 
  -4   3   6       11.96       13.73      0.93 o 
  -3   3   6       24.37       22.27      0.97 o 
  -2   3   6       16.18       16.67      0.75 o 
  -1   3   6        1.54        1.94      0.26 o 
   0   3   6      403.81      388.28      4.42 o 
   1   3   6        0.93        0.24      0.20 o 
   2   3   6       80.07       89.43      1.60 o 
   3   3   6       87.83       76.84      1.47 o 
   4   3   6      297.69      262.06      3.53 o 
   5   3   6        0.13        0.33      0.26 o 
   6   3   6       94.98       90.90      2.42 o 
   7   3   6      140.99      134.92      3.24 o 
   8   3   6       50.27       53.96      2.02 o 
   9   3   6       42.47       42.81      1.88 o 
  10   3   6       15.95       18.35      1.75 o 
  -6   4   6        0.78        1.37      0.70 o 
  -5   4   6       62.91       62.13      2.14 o 
  -4   4   6        0.09        0.20      0.42 o 
  -3   4   6       23.05       21.62      0.97 o 
  -2   4   6       32.37       33.79      1.10 o 
  -1   4   6       92.15       91.85      1.54 o 
   0   4   6       23.96       25.72      0.73 o 
   1   4   6       46.27       42.94      0.93 o 
   2   4   6        0.66        0.00      0.22 o 
   3   4   6      483.01      454.29      6.27 o 
   4   4   6        6.61        6.77      0.46 o 
   5   4   6      569.98      557.01      6.70 o 
   6   4   6      155.09      156.84      3.10 o 
   7   4   6        0.35        0.27      0.48 o 
   8   4   6       74.97       75.32      2.41 o 
   9   4   6       14.41       15.81      1.36 o 
  10   4   6        0.66        0.00      1.28 o 
  -6   5   6        4.77        9.03      2.40 o 
  -5   5   6        5.56        5.91      1.11 o 
  -4   5   6        2.86        3.36      0.82 o 
  -3   5   6       26.69       26.89      1.34 o 
  -2   5   6        0.15        0.36      0.38 o 
  -1   5   6      106.36      101.15      1.55 o 
   0   5   6       77.85       80.01      1.31 o 
   1   5   6       42.68       42.96      0.96 o 
   2   5   6      370.76      372.18      4.29 o 
   3   5   6       74.42       71.72      2.04 o 
   4   5   6       44.99       42.57      1.11 o 
   5   5   6       76.50       77.48      1.60 o 
   6   5   6      248.18      242.14      3.51 o 
   7   5   6      121.94      120.96      3.03 o 
   8   5   6      268.25      268.92      5.48 o 
   9   5   6       29.50       28.83      1.60 o 
  10   5   6        6.42        3.08      1.74 o 
  11   5   6        0.34        0.00      1.44 o 
  -5   6   6        1.69        0.97      0.86 o 
  -4   6   6        1.26        1.50      0.84 o 
  -3   6   6        7.53        8.13      0.75 o 
  -2   6   6      147.60      151.15      2.25 o 
  -1   6   6        4.71        5.01      0.43 o 
   0   6   6       12.48       12.91      0.54 o 
   1   6   6        9.97        9.75      0.48 o 
   2   6   6      264.38      254.19      3.16 o 
   3   6   6        1.97        2.00      0.45 o 
   4   6   6        0.48        0.27      0.29 o 
   5   6   6       23.56       22.15      0.89 o 
   6   6   6      478.49      465.45      5.97 o 
   7   6   6       20.58       23.42      1.33 o 
   8   6   6      315.21      323.67      6.20 o 
   9   6   6        0.07        0.91      0.61 o 
  10   6   6       48.46       51.03      4.38 o 
  11   6   6        4.77        4.26      1.88 o 
  -3   7   6       10.56        8.81      1.33 o 
  -2   7   6        1.15        1.06      0.49 o 
  -1   7   6        7.08        7.58      0.68 o 
   0   7   6        1.28        0.37      0.35 o 
   1   7   6      121.82      107.72      2.10 o 
   2   7   6       64.96       55.03      1.29 o 
   3   7   6        0.36        0.06      0.30 o 
   4   7   6       67.34       58.56      1.47 o 
   5   7   6      287.71      278.73      4.05 o 
   6   7   6       16.59       16.95      0.88 o 
   7   7   6       57.21       57.11      1.63 o 
   8   7   6       41.30       40.78      1.77 o 
   9   7   6        1.64        1.35      0.70 o 
  10   7   6       11.57       12.25      2.55 o 
  -2   8   6        2.43        3.17      0.79 o 
  -1   8   6       16.59       16.17      1.03 o 
   0   8   6       32.64       34.21      1.34 o 
   1   8   6      144.92      134.93      4.60 o 
   2   8   6       13.61       15.26      0.86 o 
   3   8   6       60.92       57.33      1.40 o 
   4   8   6      403.71      404.54      5.53 o 
   5   8   6      127.08      109.51      2.24 o 
   6   8   6       97.22       90.42      2.03 o 
   7   8   6      187.80      181.81      3.40 o 
   8   8   6       25.73       26.30      1.47 o 
   9   8   6        0.03        0.37      0.57 o 
  10   8   6        5.94        6.92      2.13 o 
  -2   9   6        3.70        3.46      1.04 o 
  -1   9   6        0.02        0.00      0.59 o 
   0   9   6        2.28        2.08      0.68 o 
   1   9   6        0.28        1.48      0.46 o 
   2   9   6       11.30        9.22      0.76 o 
   3   9   6        0.04        0.00      0.32 o 
   4   9   6        0.07        0.48      0.36 o 
   5   9   6       49.91       39.74      1.37 o 
   6   9   6       16.39       13.49      0.92 o 
   7   9   6      176.21      166.87      3.10 o 
   8   9   6        0.02        0.24      0.52 o 
   9   9   6       26.71       23.13      2.99 o 
  10   9   6        3.01        3.61      1.59 o 
  -2  10   6        2.90        2.08      1.33 o 
  -1  10   6       27.03       29.26      1.77 o 
   0  10   6        6.03        7.16      1.07 o 
   1  10   6       10.45        9.24      1.14 o 
   2  10   6        0.45        0.17      0.51 o 
   3  10   6       48.35       48.25      1.54 o 
   4  10   6       50.42       50.15      1.55 o 
   5  10   6        0.55        0.06      0.40 o 
   6  10   6       90.14       85.44      2.15 o 
   7  10   6       44.85       41.42      1.52 o 
   8  10   6        4.08        4.27      0.73 o 
   9  10   6       23.61       25.37      3.16 o 
   0  11   6        9.39       10.73      1.32 o 
   1  11   6        0.01        0.62      0.67 o 
   2  11   6       77.89       82.43      2.50 o 
   3  11   6       42.09       46.34      1.84 o 
   4  11   6        0.83        1.72      0.66 o 
   5  11   6       18.50       14.79      1.03 o 
   6  11   6       24.78       26.32      1.44 o 
   7  11   6        4.66        4.51      0.73 o 
   8  11   6        3.17        3.73      0.76 o 
   9  11   6       18.14       20.39      2.27 o 
   2  12   6       85.27       96.83      2.90 o 
   3  12   6        9.70        8.56      1.09 o 
   4  12   6       33.51       39.60      1.87 o 
   5  12   6       19.14       15.47      1.42 o 
   6  12   6        0.29        0.08      0.73 o 
   7  12   6        7.88       10.26      1.29 o 
  -2  -6   7        3.00        4.31      1.44 o 
  -1  -6   7        1.86        3.25      1.36 o 
   0  -6   7        0.68        1.83      1.39 o 
   1  -6   7        1.71        1.69      1.52 o 
  -4  -5   7        0.14        0.67      1.14 o 
  -3  -5   7        0.51        0.65      0.97 o 
  -2  -5   7        1.20        0.80      0.90 o 
  -1  -5   7        6.97        6.22      1.25 o 
   0  -5   7        1.76        1.45      1.09 o 
   1  -5   7        4.26        2.99      0.83 o 
   2  -5   7        3.62        4.72      1.18 o 
   3  -5   7        2.49        5.37      1.34 o 
  -5  -4   7       20.09       24.01      1.63 o 
  -4  -4   7        2.18        2.57      0.88 o 
  -3  -4   7       11.86       13.21      1.16 o 
  -2  -4   7       14.34       14.37      1.69 o 
  -1  -4   7        0.28        0.01      0.71 o 
   0  -4   7        0.28        0.00      0.55 o 
   1  -4   7        3.89        2.39      0.70 o 
   2  -4   7        3.77        3.14      1.57 o 
   3  -4   7        2.31        1.04      0.82 o 
   4  -4   7        1.35        0.09      0.99 o 
   5  -4   7        0.08        0.29      0.89 o 
  -6  -3   7        8.33        7.28      0.95 o 
  -5  -3   7       18.65       19.56      1.31 o 
  -4  -3   7        3.79        3.59      0.80 o 
  -3  -3   7      174.99      196.79      4.25 o 
  -2  -3   7        0.41        0.02      0.50 o 
  -1  -3   7      206.89      211.64      5.76 o 
   0  -3   7       48.18       52.45      2.05 o 
   1  -3   7       20.83       19.62      1.14 o 
   2  -3   7      180.57      193.40      3.75 o 
   3  -3   7        1.69        1.86      0.79 o 
   4  -3   7       13.30       13.17      1.41 o 
   5  -3   7       12.02       13.64      1.62 o 
   6  -3   7        9.19        9.73      2.54 o 
  -6  -2   7        0.07        0.76      0.62 o 
  -5  -2   7        0.01        0.00      0.49 o 
  -4  -2   7        0.93        1.08      0.51 o 
  -3  -2   7       31.43       33.33      1.63 o 
  -2  -2   7        6.37        6.73      0.76 o 
  -1  -2   7        6.93        6.91      1.17 o 
   0  -2   7       28.17       29.85      1.31 o 
   1  -2   7       80.66       84.01      2.21 o 
   2  -2   7       38.93       41.41      1.93 o 
   3  -2   7       22.82       22.30      1.52 o 
   4  -2   7       24.29       25.37      3.51 o 
   5  -2   7       29.80       32.69      3.27 o 
   6  -2   7        0.01        0.00      0.69 o 
   7  -2   7        2.57        2.42      0.93 o 
  -6  -1   7        8.80        8.40      1.30 o 
  -5  -1   7        3.79        3.71      0.89 o 
  -4  -1   7       29.59       35.19      2.15 o 
  -3  -1   7       15.14       15.52      1.01 o 
  -2  -1   7        1.19        1.79      0.46 o 
  -1  -1   7        0.04        0.25      0.37 o 
   0  -1   7      129.72      129.78      2.38 o 
   1  -1   7       10.35       12.08      0.93 o 
   2  -1   7      108.84      104.63      2.45 o 
   3  -1   7        8.29        7.36      1.33 o 
   4  -1   7       19.40       23.71      2.02 o 
   5  -1   7        4.03        2.84      0.83 o 
   6  -1   7        9.13        9.66      1.93 o 
   7  -1   7        5.72        5.95      1.16 o 
   8  -1   7       25.48       24.45      2.08 o 
  -6   0   7       12.58       12.64      1.12 o 
  -5   0   7        7.19        7.25      0.84 o 
  -4   0   7       88.25       86.38      2.20 o 
  -3   0   7       11.02       11.65      0.85 o 
  -2   0   7       37.41       38.63      1.36 o 
  -1   0   7        0.52        0.74      0.35 o 
   0   0   7        0.70        0.58      0.29 o 
   1   0   7        4.01        2.93      0.41 o 
   2   0   7       18.65       19.31      1.50 o 
   3   0   7        0.67        0.08      0.40 o 
   4   0   7       34.89       33.64      3.13 o 
   5   0   7        4.17        1.85      0.66 o 
   6   0   7       12.92       12.11      1.62 o 
   7   0   7       15.16       18.56      1.81 o 
   8   0   7        5.07        4.07      2.38 o 
  -6   1   7        3.59        3.16      0.72 o 
  -5   1   7       38.06       35.31      1.46 o 
  -4   1   7       25.11       25.72      1.19 o 
  -3   1   7        5.60        5.77      0.84 o 
  -2   1   7        0.35        0.59      0.35 o 
  -1   1   7        4.84        3.72      0.84 o 
   0   1   7      107.64      116.77      1.88 o 
   1   1   7      113.04      135.06      2.36 o 
   2   1   7       77.34       79.39      1.76 o 
   3   1   7      292.17      313.97      4.59 o 
   4   1   7       12.84       14.03      0.86 o 
   5   1   7       28.69       27.61      2.42 o 
   6   1   7       74.17       70.96      5.58 o 
   7   1   7        2.31        2.31      0.84 o 
   8   1   7       20.97       21.18      2.76 o 
   9   1   7        4.71        6.68      1.30 o 
  -6   2   7        3.05        2.63      1.06 o 
  -5   2   7        1.89        2.41      0.61 o 
  -4   2   7        0.82        1.12      0.58 o 
  -3   2   7        3.59        2.46      0.62 o 
  -2   2   7       77.13       78.27      2.08 o 
  -1   2   7       63.19       62.73      1.97 o 
   0   2   7        3.19        3.36      0.43 o 
   1   2   7       93.76       94.20      1.62 o 
   2   2   7       68.82       61.50      1.43 o 
   3   2   7        2.13        2.72      0.43 o 
   4   2   7       26.39       26.94      1.04 o 
   5   2   7       47.34       45.91      2.02 o 
   6   2   7      125.35      120.26      3.07 o 
   7   2   7       32.09       28.01      1.77 o 
   8   2   7        9.07        7.92      1.23 o 
   9   2   7       10.29        9.41      1.39 o 
  -6   3   7        3.33        3.08      1.06 o 
  -5   3   7        1.45        0.66      0.74 o 
  -4   3   7       45.37       43.29      1.97 o 
  -3   3   7        3.26        4.14      0.67 o 
  -2   3   7       46.96       52.46      1.66 o 
  -1   3   7       12.67       10.29      0.67 o 
   0   3   7       10.73        9.17      0.52 o 
   1   3   7      207.78      206.82      2.78 o 
   2   3   7      157.66      151.82      2.66 o 
   3   3   7        0.26        0.06      0.29 o 
   4   3   7       26.39       26.91      1.01 o 
   5   3   7      136.11      130.11      2.88 o 
   6   3   7       50.70       48.69      1.75 o 
   7   3   7        0.60        0.19      0.49 o 
   8   3   7        8.07        8.21      1.00 o 
   9   3   7       21.01       22.38      1.81 o 
  10   3   7        2.41        3.21      1.10 o 
  -6   4   7        0.82        1.04      0.87 o 
  -5   4   7        4.14        4.85      1.08 o 
  -4   4   7        8.24        7.54      1.46 o 
  -3   4   7       33.71       32.85      1.53 o 
  -2   4   7       32.55       32.74      1.44 o 
  -1   4   7        2.14        2.04      0.37 o 
   0   4   7       73.69       71.22      1.34 o 
   1   4   7      139.85      128.28      1.93 o 
   2   4   7        4.75        5.22      0.49 o 
   3   4   7       17.75       14.19      0.68 o 
   4   4   7      323.36      325.47      4.34 o 
   5   4   7      113.24      110.82      1.88 o 
   6   4   7       59.55       59.76      1.85 o 
   7   4   7       64.79       65.35      2.15 o 
   8   4   7       30.70       33.92      1.63 o 
   9   4   7        3.02        2.74      0.76 o 
  10   4   7        2.33        1.62      0.85 o 
  -5   5   7        0.21        0.00      0.78 o 
  -4   5   7        0.80        0.67      0.70 o 
  -3   5   7        9.05        9.97      0.97 o 
  -2   5   7       19.43       19.46      1.18 o 
  -1   5   7       73.45       73.51      1.52 o 
   0   5   7       13.51       13.35      0.62 o 
   1   5   7        7.87        9.14      0.52 o 
   2   5   7      156.26      156.72      2.23 o 
   3   5   7       77.18       76.66      1.62 o 
   4   5   7      648.16      613.30      7.70 o 
   5   5   7      134.77      129.16      2.13 o 
   6   5   7      368.48      361.34      5.89 o 
   7   5   7       53.69       48.98      1.86 o 
   8   5   7       20.48       19.17      1.32 o 
   9   5   7        2.17        1.77      0.74 o 
  10   5   7        0.47        0.42      0.72 o 
  -5   6   7        2.29        2.75      1.03 o 
  -4   6   7        2.05        3.00      1.05 o 
  -3   6   7       33.17       35.71      1.63 o 
  -2   6   7       19.74       21.41      1.04 o 
  -1   6   7       38.80       38.98      1.01 o 
   0   6   7      158.41      161.82      2.29 o 
   1   6   7       64.81       60.13      1.21 o 
   2   6   7        0.24        0.00      0.24 o 
   3   6   7      171.25      164.23      2.71 o 
   4   6   7      440.32      417.14      5.45 o 
   5   6   7        5.95        6.04      0.59 o 
   6   6   7      438.64      423.16      5.59 o 
   7   6   7        0.73        0.70      0.51 o 
   8   6   7       65.66       66.29      2.31 o 
   9   6   7        1.26        1.29      0.65 o 
  10   6   7        0.41        0.72      0.83 o 
  -4   7   7        5.81        8.86      2.51 o 
  -3   7   7        6.53        6.49      1.47 o 
  -2   7   7       12.37       13.57      1.38 o 
  -1   7   7       16.46       16.65      0.83 o 
   0   7   7       61.79       57.21      1.44 o 
   1   7   7        5.35        6.29      0.56 o 
   2   7   7      138.09      129.08      2.45 o 
   3   7   7       77.90       70.34      1.92 o 
   4   7   7       11.06        9.74      0.70 o 
   5   7   7        1.74        1.11      0.41 o 
   6   7   7       23.08       25.76      1.05 o 
   7   7   7       35.65       32.80      1.36 o 
   8   7   7        5.97        5.89      0.86 o 
   9   7   7       18.42       18.97      1.40 o 
  10   7   7        0.88        1.80      0.87 o 
  -2   8   7        0.16        0.00      0.59 o 
  -1   8   7       12.44       14.74      0.85 o 
   0   8   7       18.85       19.08      0.94 o 
   1   8   7        1.37        1.11      0.39 o 
   2   8   7       21.22       24.19      0.96 o 
   3   8   7      405.97      356.95      5.05 o 
   4   8   7       59.72       57.04      2.14 o 
   5   8   7      386.03      354.30      5.04 o 
   6   8   7      169.12      164.16      2.95 o 
   7   8   7        8.48        8.37      0.81 o 
   8   8   7        9.63        9.66      1.05 o 
   9   8   7       42.81       39.05      1.87 o 
  10   8   7        1.55        1.46      0.82 o 
  -2   9   7        1.30        1.51      1.20 o 
  -1   9   7       16.48       15.85      1.07 o 
   0   9   7        0.00        0.15      0.42 o 
   1   9   7        2.25        2.22      0.53 o 
   2   9   7       41.66       39.37      1.35 o 
   3   9   7       67.96       56.69      1.49 o 
   4   9   7      191.87      169.19      3.09 o 
   5   9   7      152.78      136.94      2.70 o 
   6   9   7       20.19       18.15      1.18 o 
   7   9   7        7.27        7.06      0.75 o 
   8   9   7        7.58        7.95      1.13 o 
   9   9   7       10.29       12.39      1.78 o 
  10   9   7        1.71        4.81      1.69 o 
  -1  10   7       12.26       13.82      1.12 o 
   0  10   7        0.65        0.63      0.64 o 
   1  10   7        7.94        9.75      1.08 o 
   2  10   7       55.36       54.55      1.67 o 
   3  10   7        5.51        5.54      0.69 o 
   4  10   7       27.01       26.05      1.21 o 
   5  10   7       35.43       34.97      1.38 o 
   6  10   7       25.81       26.21      1.23 o 
   7  10   7       19.62       18.09      1.09 o 
   8  10   7       56.54       63.86      2.03 o 
   9  10   7        2.15        2.58      0.78 o 
   0  11   7       17.67       17.98      1.36 o 
   1  11   7       44.38       46.61      1.93 o 
   2  11   7        0.40        0.00      0.62 o 
   3  11   7        5.53        5.08      0.87 o 
   4  11   7        2.35        2.20      0.56 o 
   5  11   7       61.04       65.18      2.12 o 
   6  11   7        8.77        7.42      0.86 o 
   7  11   7       53.07       53.47      1.79 o 
   8  11   7       26.43       24.48      1.41 o 
   9  11   7        1.20        1.30      0.79 o 
   2  12   7       12.18       14.15      1.49 o 
   3  12   7        0.02        0.44      0.70 o 
   4  12   7        8.23        9.24      1.12 o 
   5  12   7       22.53       28.97      1.94 o 
   6  12   7        0.07        0.24      0.54 o 
   7  12   7        3.82        3.94      0.80 o 
  -2  -5   8        0.07        2.72      2.42 o 
  -1  -5   8        0.88        0.78      1.21 o 
   0  -5   8        1.77        1.94      1.52 o 
   1  -5   8        5.01        6.18      2.16 o 
  -4  -4   8        0.03        0.00      0.64 o 
  -3  -4   8       11.96       12.43      1.76 o 
  -2  -4   8       14.85       13.97      1.83 o 
  -1  -4   8        7.46        4.48      1.16 o 
   0  -4   8       16.43       17.67      2.01 o 
   1  -4   8        0.12        0.00      0.64 o 
   2  -4   8        2.25        2.98      1.25 o 
   3  -4   8        0.22        0.65      0.91 o 
  -5  -3   8       39.86       46.36      2.77 o 
  -4  -3   8        0.02        0.05      0.63 o 
  -3  -3   8       25.54       25.15      1.53 o 
  -2  -3   8       24.11       24.85      2.07 o 
  -1  -3   8        0.01        0.00      0.63 o 
   0  -3   8       58.88       60.81      3.00 o 
   1  -3   8        4.30        4.13      0.68 o 
   2  -3   8        0.98        0.80      0.62 o 
   3  -3   8       18.15       23.25      1.99 o 
   4  -3   8       15.50       17.55      1.95 o 
   5  -3   8        1.19        0.26      0.85 o 
  -5  -2   8        3.22        2.28      0.76 o 
  -4  -2   8       10.53       10.82      1.30 o 
  -3  -2   8        0.31        1.14      0.51 o 
  -2  -2   8        5.15        4.60      1.34 o 
  -1  -2   8        6.20        4.82      2.04 o 
   0  -2   8       12.66        5.32      3.83 o 
   1  -2   8        0.17        0.70      0.47 o 
   2  -2   8       11.04       14.41      1.22 o 
   3  -2   8       22.12       20.07      1.56 o 
   4  -2   8        7.82        6.09      1.08 o 
   5  -2   8        0.43        0.27      0.79 o 
   6  -2   8       13.13       16.41      1.75 o 
  -5  -1   8        0.00        0.72      0.62 o 
  -4  -1   8        1.35        1.65      0.65 o 
  -3  -1   8        0.74        0.07      0.51 o 
  -2  -1   8        9.04       10.43      2.69 o 
  -1  -1   8        5.64        5.15      1.39 o 
   0  -1   8        1.32        0.88      1.29 o 
   1  -1   8        3.97        2.26      0.62 o 
   2  -1   8       45.81       46.94      3.14 o 
   3  -1   8       18.42       22.44      1.64 o 
   4  -1   8        3.27        3.22      0.82 o 
   5  -1   8       20.84       20.63      1.59 o 
   6  -1   8       27.11       30.63      2.18 o 
   7  -1   8        6.52        7.49      1.37 o 
  -6   0   8        8.58        7.02      1.49 o 
  -5   0   8        0.33        0.96      0.60 o 
  -4   0   8        3.08        2.11      0.70 o 
  -3   0   8        2.77        1.90      0.76 o 
  -2   0   8        2.76        2.94      0.66 o 
  -1   0   8       25.88       28.61      1.51 o 
   0   0   8       12.12       13.60      1.66 o 
   1   0   8       23.81       24.83      1.11 o 
   2   0   8        0.35        0.00      0.44 o 
   3   0   8        1.00        0.67      0.55 o 
   4   0   8        3.53        3.37      1.09 o 
   5   0   8        6.85        8.08      2.62 o 
   6   0   8       16.92       16.90      1.60 o 
   7   0   8        0.19        1.77      0.86 o 
   8   0   8       34.30       34.75      2.34 o 
  -6   1   8        5.33        1.62      1.16 o 
  -5   1   8        0.35        0.11      0.76 o 
  -4   1   8        1.34        1.00      0.65 o 
  -3   1   8        0.04        0.00      0.51 o 
  -2   1   8       21.74       22.47      1.55 o 
  -1   1   8       18.12       21.58      2.00 o 
   0   1   8        0.78        0.76      0.36 o 
   1   1   8        8.10        7.38      0.63 o 
   2   1   8      211.04      220.41      6.42 o 
   3   1   8        5.39        6.67      0.88 o 
   4   1   8      153.60      146.30      4.10 o 
   5   1   8       11.11       14.62      2.68 o 
   6   1   8        2.35        1.50      0.81 o 
   7   1   8        8.21        9.55      1.36 o 
   8   1   8       14.62       15.34      1.63 o 
  -6   2   8        1.11        1.28      0.90 o 
  -5   2   8        1.23        1.90      0.79 o 
  -4   2   8        1.37        1.93      0.83 o 
  -3   2   8       13.56       13.36      1.12 o 
  -2   2   8       11.76       13.45      1.45 o 
  -1   2   8       24.48       26.74      1.56 o 
   0   2   8       11.88       12.95      1.00 o 
   1   2   8       80.53       79.82      1.56 o 
   2   2   8       50.00       45.48      1.32 o 
   3   2   8      170.71      163.86      3.19 o 
   4   2   8      101.92       92.18      1.99 o 
   5   2   8       14.56        9.89      0.91 o 
   6   2   8       13.56       12.84      1.65 o 
   7   2   8        2.93        2.13      0.84 o 
   8   2   8        0.05        0.46      0.79 o 
   9   2   8        3.80        3.87      1.08 o 
  -5   3   8        3.16        2.76      0.92 o 
  -4   3   8        6.14        7.76      1.08 o 
  -3   3   8       18.19       21.40      1.29 o 
  -2   3   8        0.17        0.21      0.49 o 
  -1   3   8       19.13       21.99      1.32 o 
   0   3   8       91.93       92.96      1.71 o 
   1   3   8       17.86       17.71      0.75 o 
   2   3   8       82.05       82.85      1.81 o 
   3   3   8       21.80       22.79      1.11 o 
   4   3   8       15.31       16.66      0.91 o 
   5   3   8       28.82       29.83      1.32 o 
   6   3   8        0.44        0.63      0.49 o 
   7   3   8       10.94        9.70      1.71 o 
   8   3   8       41.24       40.01      3.31 o 
   9   3   8        8.12        8.29      1.39 o 
  -5   4   8        0.07        0.00      0.70 o 
  -4   4   8       21.45       22.20      1.62 o 
  -3   4   8        4.50        4.70      0.82 o 
  -2   4   8        3.09        2.21      0.84 o 
  -1   4   8       25.16       24.98      1.22 o 
   0   4   8       57.01       57.22      1.47 o 
   1   4   8        1.78        0.97      0.33 o 
   2   4   8       94.75       90.34      2.02 o 
   3   4   8      114.91      107.90      2.05 o 
   4   4   8       11.47       12.39      0.72 o 
   5   4   8       46.12       41.63      1.22 o 
   6   4   8       80.96       84.78      2.29 o 
   7   4   8       69.46       69.50      2.33 o 
   8   4   8        0.00        0.05      0.56 o 
   9   4   8       25.44       25.78      1.93 o 
  10   4   8        4.23        6.40      1.30 o 
  -5   5   8        0.86        0.83      1.01 o 
  -4   5   8        0.52        0.11      0.70 o 
  -3   5   8        0.03        0.00      0.59 o 
  -2   5   8        4.39        4.60      0.81 o 
  -1   5   8        1.66        1.53      0.55 o 
   0   5   8       75.70       76.51      1.51 o 
   1   5   8      142.08      152.41      2.85 o 
   2   5   8      373.98      353.53      4.25 o 
   3   5   8      345.51      336.63      4.62 o 
   4   5   8      585.04      562.35      6.98 o 
   5   5   8       58.83       57.12      1.36 o 
   6   5   8      115.35      111.84      2.68 o 
   7   5   8       28.93       25.57      1.42 o 
   8   5   8        1.19        0.00      0.56 o 
   9   5   8       15.71       14.75      1.33 o 
  10   5   8        7.75        9.25      1.19 o 
  -4   6   8        4.46        3.55      1.07 o 
  -3   6   8       11.94       11.44      1.21 o 
  -2   6   8       63.18       70.77      2.30 o 
  -1   6   8      124.89      132.13      2.73 o 
   0   6   8        2.75        3.10      0.44 o 
   1   6   8       59.11       62.42      1.35 o 
   2   6   8      413.59      412.56      4.64 o 
   3   6   8        2.98        3.15      0.47 o 
   4   6   8      246.29      235.93      3.78 o 
   5   6   8       10.31       11.32      0.71 o 
   6   6   8        1.13        1.10      0.38 o 
   7   6   8        8.08        8.48      0.97 o 
   8   6   8        8.13        9.08      1.16 o 
   9   6   8       10.52       12.81      1.36 o 
  10   6   8       14.92       16.58      1.46 o 
  -3   7   8        6.81        8.45      1.52 o 
  -2   7   8       25.24       24.70      1.50 o 
  -1   7   8        0.06        0.08      0.53 o 
   0   7   8        3.94        4.15      0.57 o 
   1   7   8       73.57       68.25      1.62 o 
   2   7   8       50.32       51.87      1.53 o 
   3   7   8       14.52       13.49      0.82 o 
   4   7   8        0.04        0.12      0.35 o 
   5   7   8       79.27       74.61      1.77 o 
   6   7   8       39.12       39.02      2.04 o 
   7   7   8       37.00       37.24      2.74 o 
   8   7   8        0.01        0.00      0.55 o 
   9   7   8        3.91        4.63      0.93 o 
  10   7   8        2.41        1.66      0.81 o 
  -3   8   8        2.72        5.97      2.25 o 
  -2   8   8        0.00        0.00      0.61 o 
  -1   8   8       14.91       15.09      1.76 o 
   0   8   8        0.54        0.25      0.41 o 
   1   8   8      217.05      199.83      3.67 o 
   2   8   8       19.73       20.06      1.02 o 
   3   8   8       43.40       36.53      1.29 o 
   4   8   8       56.49       54.26      1.53 o 
   5   8   8      154.96      148.52      2.77 o 
   6   8   8        0.17        0.32      0.39 o 
   7   8   8       53.74       48.12      1.50 o 
   8   8   8       24.55       24.98      1.54 o 
   9   8   8       12.73       14.09      1.32 o 
  10   8   8        0.82        0.51      0.72 o 
  -2   9   8        0.62        0.00      0.90 o 
  -1   9   8        7.67        5.43      1.10 o 
   0   9   8       56.19       54.50      1.56 o 
   1   9   8       73.26       72.92      1.90 o 
   2   9   8       73.98       64.70      1.80 o 
   3   9   8      146.75      135.18      2.71 o 
   4   9   8       11.24       14.13      0.92 o 
   5   9   8       27.54       26.28      1.18 o 
   6   9   8       23.70       24.16      1.14 o 
   7   9   8        6.44        7.14      0.78 o 
   8   9   8       17.91       16.49      1.33 o 
   9   9   8        0.74        1.59      0.69 o 
  10   9   8        5.18        8.88      1.21 o 
  -1  10   8        8.52        9.11      1.37 o 
   0  10   8       20.51       23.68      1.34 o 
   1  10   8        0.57        0.51      0.50 o 
   2  10   8        2.63        1.98      0.54 o 
   3  10   8       22.07       23.85      1.19 o 
   4  10   8       50.33       52.24      1.66 o 
   5  10   8        2.76        2.56      0.55 o 
   6  10   8       31.50       32.71      1.35 o 
   7  10   8       17.87       16.54      1.09 o 
   8  10   8        0.37        0.52      0.56 o 
   9  10   8        0.01        0.06      0.64 o 
   1  11   8        6.77        8.06      1.05 o 
   2  11   8        0.21        0.73      0.64 o 
   3  11   8       62.82       68.14      1.98 o 
   4  11   8       10.76       10.66      1.04 o 
   5  11   8        2.08        1.98      0.57 o 
   6  11   8       35.75       32.80      1.46 o 
   7  11   8       25.22       29.22      1.50 o 
   8  11   8        5.08        5.67      0.85 o 
   3  12   8       12.80       15.08      1.51 o 
   4  12   8       14.95       17.37      1.93 o 
   5  12   8        8.63        8.12      0.98 o 
   6  12   8       59.01       68.57      2.14 o 
   7  12   8        0.59        0.15      0.56 o 
  -3  -3   9        0.00        0.00      1.81 o 
  -2  -3   9       40.39       40.89      4.32 o 
  -1  -3   9        0.53        2.21      1.26 o 
   0  -3   9        3.80        2.01      1.48 o 
   1  -3   9        0.24        1.28      1.70 o 
   2  -3   9        9.41       10.55      1.37 o 
   3  -3   9        0.87        0.14      0.87 o 
  -4  -2   9        0.03        1.51      0.87 o 
  -3  -2   9        0.21        1.40      0.76 o 
  -2  -2   9        0.13        0.52      1.14 o 
  -1  -2   9        0.07        0.52      1.09 o 
   0  -2   9        2.53        0.28      1.06 o 
   1  -2   9        8.19        3.71      2.39 o 
   2  -2   9       22.62       22.45      1.54 o 
   3  -2   9        0.16        0.08      0.79 o 
   4  -2   9        8.31       11.06      1.41 o 
   5  -2   9       18.60       18.25      1.91 o 
  -4  -1   9        0.98        0.35      0.61 o 
  -3  -1   9        3.79        4.44      1.37 o 
  -2  -1   9        0.63        0.77      0.66 o 
  -1  -1   9        3.68        1.20      1.30 o 
   0  -1   9        5.98        1.70      1.26 o 
   2  -1   9        0.34        0.57      0.53 o 
   3  -1   9       10.14        8.15      2.47 o 
   4  -1   9       50.59       56.98      2.51 o 
   5  -1   9       15.09       15.45      1.55 o 
   6  -1   9       23.25       28.11      2.18 o 
  -4   0   9        2.74        2.48      0.76 o 
  -3   0   9        9.65        8.50      1.58 o 
  -2   0   9        0.04        0.02      0.49 o 
  -1   0   9        3.92        2.82      0.71 o 
   0   0   9       35.49       31.89      4.51 o 
   1   0   9        3.54        1.70      0.80 o 
   2   0   9       25.39       24.00      2.38 o 
   3   0   9        0.08        0.73      0.60 o 
   4   0   9       12.31       15.88      1.52 o 
   5   0   9        0.50        2.49      0.82 o 
   6   0   9       14.60       16.34      3.55 o 
   7   0   9        2.44        0.77      1.28 o 
  -5   1   9        0.09        0.71      0.80 o 
  -4   1   9        6.71        6.32      1.04 o 
  -3   1   9        0.03        0.32      0.60 o 
  -2   1   9        4.51        3.31      0.85 o 
  -1   1   9        1.14        0.85      0.55 o 
   0   1   9       40.36       38.65      2.50 o 
   1   1   9        1.62        2.20      0.65 o 
   2   1   9        2.86        1.03      0.46 o 
   3   1   9        7.12       10.12      1.23 o 
   4   1   9        4.63        5.09      1.74 o 
   5   1   9        0.82        1.11      0.73 o 
   6   1   9        7.43       10.35      1.37 o 
   7   1   9       26.06       25.67      4.25 o 
   8   1   9        0.12        0.94      0.89 o 
  -5   2   9        6.37        5.08      1.04 o 
  -4   2   9        0.39        0.81      0.69 o 
  -3   2   9        0.01        0.21      0.83 o 
  -2   2   9        0.44        0.55      0.58 o 
  -1   2   9       44.59       42.73      1.69 o 
   0   2   9       22.32       24.10      1.59 o 
   1   2   9       11.79       11.83      0.82 o 
   2   2   9       87.90       94.05      2.34 o 
   3   2   9        2.48        4.68      0.62 o 
   4   2   9        6.22        4.82      0.96 o 
   5   2   9        7.41        3.31      0.92 o 
   6   2   9       22.97       25.87      2.82 o 
   7   2   9       11.46        7.23      1.29 o 
   8   2   9       16.78       17.02      1.74 o 
  -4   3   9        3.22        3.33      0.95 o 
  -3   3   9        0.03        0.00      0.65 o 
  -2   3   9       35.91       38.22      1.64 o 
  -1   3   9        0.28        0.65      0.62 o 
   0   3   9        1.01        0.47      0.44 o 
   1   3   9        2.47        1.35      0.40 o 
   2   3   9       60.15       62.33      1.64 o 
   3   3   9        7.39        9.43      1.03 o 
   4   3   9        0.06        0.00      0.40 o 
   5   3   9       11.37       15.97      1.80 o 
   6   3   9       37.00       38.14      2.87 o 
   7   3   9        4.38        5.27      1.08 o 
   8   3   9        0.08        0.41      0.78 o 
   9   3   9        8.18       11.41      1.63 o 
  -4   4   9        4.58        4.58      1.06 o 
  -3   4   9        0.96        1.18      0.73 o 
  -2   4   9       22.25       23.47      1.44 o 
  -1   4   9       37.75       39.17      2.90 o 
   0   4   9       36.37       38.54      1.58 o 
   1   4   9      236.29      236.85      3.84 o 
   2   4   9       18.14       15.49      0.93 o 
   3   4   9       15.47       13.17      1.69 o 
   4   4   9        2.90        2.59      0.53 o 
   5   4   9      140.05      137.33      3.08 o 
   6   4   9       23.98       23.77      1.33 o 
   7   4   9        4.48        3.49      0.78 o 
   8   4   9       20.27       21.45      1.49 o 
   9   4   9       42.00       44.54      2.59 o 
  -4   5   9        2.25        1.82      0.93 o 
  -3   5   9        0.29        0.00      0.67 o 
  -2   5   9        4.95        4.18      0.99 o 
  -1   5   9       32.01       30.72      1.79 o 
   0   5   9      184.33      186.61      4.82 o 
   1   5   9       19.60       18.73      0.87 o 
   2   5   9      327.28      326.85      5.08 o 
   3   5   9       30.46       31.22      1.14 o 
   4   5   9       27.11       26.61      1.07 o 
   5   5   9       88.90       85.94      1.89 o 
   6   5   9        0.28        0.13      0.50 o 
   7   5   9       12.09       10.22      1.06 o 
   8   5   9       36.67       37.60      1.85 o 
   9   5   9       12.28       13.21      1.38 o 
  -3   6   9        3.99        4.07      1.02 o 
  -2   6   9       41.68       44.00      1.96 o 
  -1   6   9        0.69        0.23      0.51 o 
   0   6   9      142.98      160.45      3.47 o 
   1   6   9        1.60        1.94      0.42 o 
   2   6   9        0.02        0.24      0.33 o 
   3   6   9        1.31        0.82      0.41 o 
   4   6   9       64.05       67.74      1.59 o 
   5   6   9        2.15        2.27      0.47 o 
   6   6   9        0.02        0.00      0.48 o 
   7   6   9       28.73       30.30      2.47 o 
   8   6   9       40.19       44.41      1.98 o 
   9   6   9        3.64        3.86      0.91 o 
  10   6   9        8.85        8.67      1.20 o 
  -3   7   9        9.29        9.78      2.24 o 
  -2   7   9        0.45        1.06      0.96 o 
  -1   7   9       57.56       62.30      2.52 o 
   0   7   9       14.56       13.82      1.01 o 
   1   7   9        2.45        2.50      0.51 o 
   2   7   9        1.81        1.47      0.44 o 
   3   7   9      144.12      140.47      2.51 o 
   4   7   9        1.31        1.50      0.43 o 
   5   7   9       21.16       21.29      0.96 o 
   6   7   9        6.58        7.63      0.68 o 
   7   7   9       10.56       11.18      1.13 o 
   8   7   9       12.15       13.30      1.26 o 
   9   7   9        2.35        2.36      0.80 o 
  10   7   9        4.66        5.44      1.02 o 
  -2   8   9        1.29        1.29      0.99 o 
  -1   8   9       49.19       49.25      1.98 o 
   0   8   9        0.51        1.35      0.54 o 
   1   8   9       18.44       17.89      0.97 o 
   2   8   9        3.58        4.57      0.59 o 
   3   8   9        4.46        5.30      0.61 o 
   4   8   9       58.30       52.66      1.78 o 
   5   8   9       10.33        8.84      0.77 o 
   6   8   9       86.17       88.80      2.10 o 
   7   8   9       77.62       71.25      2.28 o 
   8   8   9        0.64        0.00      0.55 o 
   9   8   9        7.89        8.46      1.64 o 
  -1   9   9        9.96       10.66      1.46 o 
   0   9   9        0.02        0.32      0.50 o 
   1   9   9       23.35       24.05      1.24 o 
   2   9   9       26.68       28.07      1.20 o 
   3   9   9       14.20       14.95      1.33 o 
   4   9   9        6.56        7.70      0.95 o 
   5   9   9      101.35       96.98      2.25 o 
   6   9   9       22.57       20.94      1.22 o 
   7   9   9        0.36        0.68      0.46 o 
   8   9   9        1.85        2.68      0.73 o 
   9   9   9       37.41       44.06      2.51 o 
   0  10   9        6.06        6.34      0.87 o 
   1  10   9       12.15       13.16      1.06 o 
   2  10   9       19.55       18.82      1.25 o 
   3  10   9        0.18        0.37      0.47 o 
   4  10   9       16.94       16.53      1.08 o 
   5  10   9        2.60        2.81      0.58 o 
   6  10   9        2.85        1.74      0.55 o 
   7  10   9       19.54       21.89      1.21 o 
   8  10   9       19.95       20.80      1.56 o 
   9  10   9       67.11       81.85      2.94 o 
   2  11   9       24.68       24.28      1.47 o 
   3  11   9        1.75        2.38      0.63 o 
   4  11   9       20.14       20.67      1.24 o 
   5  11   9       26.31       31.36      1.45 o 
   6  11   9        6.31        5.96      0.79 o 
   7  11   9       10.76       12.36      1.05 o 
   8  11   9       38.62       40.85      1.87 o 
   4  12   9       27.16       29.45      1.83 o 
   5  12   9       11.10        9.88      1.11 o 
   6  12   9        0.00        1.25      1.03 o 
  -1  -2  10        2.67        3.06      1.57 o 
   0  -2  10        1.83        2.39      1.44 o 
   1  -2  10        4.05        3.57      1.62 o 
   2  -2  10        1.82        4.98      1.51 o 
   3  -2  10       21.38       24.21      2.00 o 
  -2  -1  10        0.74        0.43      0.71 o 
  -1  -1  10        3.51        2.03      1.32 o 
   0  -1  10        4.37        0.87      1.19 o 
   1  -1  10        2.49        0.81      1.06 o 
   2  -1  10       44.81       32.37      4.62 o 
   3  -1  10       16.61       16.60      2.93 o 
   4  -1  10        8.75        8.81      1.36 o 
   5  -1  10        1.12        0.98      1.55 o 
  -3   0  10        0.09        0.77      0.69 o 
  -2   0  10        7.37        5.77      1.61 o 
  -1   0  10        1.05        1.06      0.70 o 
   0   0  10        0.08        0.25      1.13 o 
   1   0  10       15.28        5.44      4.19 o 
   2   0  10       10.98        7.13      2.72 o 
   3   0  10        4.43        2.55      0.82 o 
   4   0  10        3.87        5.47      1.21 o 
   5   0  10        2.63        2.10      1.09 o 
   6   0  10        4.06        4.31      1.16 o 
  -3   1  10        1.77        1.16      0.75 o 
  -2   1  10        9.82        8.19      1.71 o 
  -1   1  10        0.00        0.00      0.52 o 
   0   1  10       11.28        5.93      2.06 o 
   1   1  10        7.61        4.64      1.49 o 
   2   1  10        5.57        2.78      0.99 o 
   3   1  10       54.16       53.17      2.25 o 
   4   1  10        0.02        0.00      0.65 o 
   5   1  10       40.74       39.61      2.29 o 
   6   1  10        1.86        1.40      0.86 o 
   7   1  10        0.94        0.74      0.87 o 
  -3   2  10        0.79        1.09      0.72 o 
  -2   2  10        6.19        5.72      0.97 o 
  -1   2  10        0.10        0.26      0.61 o 
   0   2  10       11.75       11.75      1.23 o 
   1   2  10        0.16        0.17      0.66 o 
   2   2  10       27.88       30.04      1.39 o 
   3   2  10        9.81        6.91      0.77 o 
   4   2  10       68.61       73.70      5.60 o 
   5   2  10       18.37       15.69      1.59 o 
   6   2  10        4.94        6.41      1.19 o 
   7   2  10       13.09       15.57      1.77 o 
  -3   3  10        1.70        0.18      0.74 o 
  -2   3  10        1.55        2.17      0.75 o 
  -1   3  10        6.55        6.43      0.89 o 
   0   3  10        4.02        3.54      0.72 o 
   1   3  10       15.05       14.89      1.41 o 
   2   3  10        6.60        7.27      0.76 o 
   3   3  10       38.56       38.89      1.67 o 
   4   3  10       10.04       12.66      1.06 o 
   5   3  10        2.03        3.09      0.73 o 
   6   3  10        1.60        0.46      0.72 o 
   7   3  10        6.45        5.72      1.27 o 
   8   3  10        0.09        0.92      0.83 o 
  -3   4  10       33.28       36.73      2.53 o 
  -2   4  10       21.66       22.93      1.56 o 
  -1   4  10       50.16       52.69      4.37 o 
   0   4  10       19.50       17.17      1.19 o 
   1   4  10        0.68        1.62      0.57 o 
   2   4  10        2.02        1.70      0.53 o 
   3   4  10       30.58       32.50      1.36 o 
   4   4  10       18.09       17.44      1.08 o 
   5   4  10       27.91       27.01      2.83 o 
   6   4  10        7.50        8.24      0.97 o 
   7   4  10       91.06       94.89      2.96 o 
   8   4  10       12.68       13.23      1.63 o 
  -3   5  10        0.84        0.99      0.95 o 
  -2   5  10       85.75       91.97      3.20 o 
  -1   5  10        0.76        0.65      0.77 o 
   0   5  10      108.59      112.07      2.95 o 
   1   5  10       22.73       23.10      1.18 o 
   2   5  10       42.07       40.32      1.94 o 
   3   5  10       61.26       60.60      1.84 o 
   4   5  10       49.47       51.68      1.70 o 
   5   5  10       19.42       20.43      1.17 o 
   6   5  10       79.03       81.23      3.66 o 
   7   5  10       21.04       21.73      2.54 o 
   8   5  10        2.25        4.70      0.91 o 
   9   5  10       20.48       22.27      1.63 o 
  -2   6  10        0.34        0.94      0.74 o 
  -1   6  10        4.69        5.91      1.08 o 
   0   6  10       25.06       26.51      1.57 o 
   1   6  10        0.01        0.00      0.44 o 
   2   6  10       34.24       35.50      1.45 o 
   3   6  10       20.15       20.79      1.05 o 
   4   6  10        0.59        1.20      0.48 o 
   5   6  10       18.59       19.69      0.97 o 
   6   6  10       37.48       38.26      1.83 o 
   7   6  10        1.13        0.50      0.69 o 
   8   6  10        8.17        9.50      1.58 o 
   9   6  10       17.65       18.93      1.57 o 
  -2   7  10       12.73       12.11      1.64 o 
  -1   7  10        2.60        3.51      2.61 o 
   0   7  10        3.08        2.37      0.98 o 
   1   7  10       24.71       24.75      1.19 o 
   2   7  10       10.92       10.70      0.79 o 
   3   7  10        0.86        0.88      0.43 o 
   4   7  10        0.37        0.31      0.40 o 
   5   7  10        4.63        4.27      0.59 o 
   6   7  10       21.59       19.34      0.99 o 
   7   7  10        0.00        0.00      0.56 o 
   8   7  10        1.34        0.90      0.79 o 
   9   7  10       14.57       18.73      1.56 o 
  -1   8  10       12.35       13.82      2.11 o 
   0   8  10        0.77        0.31      0.58 o 
   1   8  10        0.53        0.63      0.47 o 
   2   8  10       24.46       27.92      1.19 o 
   3   8  10        3.92        2.94      0.63 o 
   4   8  10        1.33        1.40      0.48 o 
   5   8  10       60.43       55.83      1.58 o 
   6   8  10       47.82       42.95      1.47 o 
   7   8  10        1.79        2.28      0.69 o 
   8   8  10       22.10       20.13      2.37 o 
   9   8  10       21.40       21.65      1.65 o 
   0   9  10        1.33        1.31      0.75 o 
   1   9  10       23.80       23.49      1.19 o 
   2   9  10        0.62        0.87      0.46 o 
   3   9  10       12.44       12.67      0.91 o 
   4   9  10       48.57       42.43      1.44 o 
   5   9  10       67.41       71.49      1.85 o 
   6   9  10        7.53        7.31      0.74 o 
   7   9  10       88.19       94.33      2.48 o 
   8   9  10       19.24       18.45      1.53 o 
   9   9  10        0.65        0.79      0.78 o 
   1  10  10        0.62        1.31      0.63 o 
   2  10  10        4.28        4.72      0.73 o 
   3  10  10        0.01        0.52      0.48 o 
   4  10  10       11.69        9.85      0.87 o 
   5  10  10       12.03       13.44      1.03 o 
   6  10  10       13.11       12.85      1.02 o 
   7  10  10       52.11       56.48      1.84 o 
   8  10  10        3.53        3.52      0.86 o 
   3  11  10       28.15       29.76      1.62 o 
   4  11  10        6.06        6.15      0.89 o 
   5  11  10        5.26        6.07      0.83 o 
   6  11  10        7.86        6.83      0.87 o 
   7  11  10       11.59       10.96      1.01 o 
  -1   0  11        0.01        0.00      1.38 o 
   0   0  11        2.27        0.07      1.33 o 
   1   0  11        7.61        1.53      1.23 o 
   2   0  11        2.19        0.88      1.60 o 
   3   0  11        9.35        5.37      5.06 o 
   4   0  11        3.08        4.16      1.07 o 
  -2   1  11        3.68        5.09      1.29 o 
  -1   1  11        4.79        2.15      0.84 o 
   0   1  11        0.04        1.46      1.37 o 
   1   1  11       10.24        2.09      2.06 o 
   2   1  11        0.30        0.15      1.21 o 
   3   1  11        2.63        2.41      0.85 o 
   4   1  11        2.62        2.76      1.10 o 
   5   1  11        0.96        1.25      0.89 o 
  -2   2  11        0.01        0.77      0.65 o 
  -1   2  11        0.24        0.00      0.56 o 
   0   2  11       13.23       13.43      1.83 o 
   1   2  11        9.62        5.64      2.31 o 
   2   2  11        6.52        3.80      2.09 o 
   3   2  11       26.67       30.99      1.85 o 
   4   2  11        1.41        0.25      0.83 o 
   5   2  11        7.27        6.68      2.77 o 
   6   2  11        5.50        5.12      1.89 o 
  -2   3  11        0.69        0.82      0.73 o 
  -1   3  11        3.93        4.22      0.86 o 
   0   3  11        2.90        2.46      0.85 o 
   1   3  11        0.70        0.66      0.79 o 
   2   3  11        6.06        6.37      0.95 o 
   3   3  11       17.77       16.14      1.48 o 
   4   3  11        0.43        0.00      0.59 o 
   5   3  11        7.29       10.06      1.44 o 
   6   3  11        1.13        0.50      0.79 o 
   7   3  11        2.31        3.03      1.13 o 
  -2   4  11       13.94       11.44      1.47 o 
  -1   4  11        2.34        2.58      0.89 o 
   0   4  11       26.67       27.75      1.56 o 
   1   4  11       15.60       13.68      1.63 o 
   2   4  11       38.42       36.68      2.08 o 
   3   4  11        5.09        5.30      0.80 o 
   4   4  11        0.13        0.00      0.50 o 
   5   4  11       40.14       42.38      1.92 o 
   6   4  11       29.26       27.78      3.19 o 
   7   4  11        0.44        0.53      0.80 o 
  -2   5  11       13.39       10.06      1.39 o 
  -1   5  11        5.36        4.15      0.96 o 
   0   5  11        4.61        3.19      0.79 o 
   1   5  11       27.51       28.77      1.55 o 
   2   5  11        2.19        2.56      0.78 o 
   3   5  11        0.11        0.17      0.52 o 
   4   5  11       15.86       16.48      1.15 o 
   5   5  11       59.50       59.36      2.11 o 
   6   5  11        0.02        0.00      0.61 o 
   7   5  11       19.19       22.39      1.58 o 
   8   5  11       20.29       23.30      1.74 o 
  -1   6  11        6.96        7.94      1.13 o 
   0   6  11        1.03        0.92      0.65 o 
   1   6  11        2.09        2.03      0.72 o 
   2   6  11       16.70       17.55      1.19 o 
   3   6  11        2.46        2.12      0.62 o 
   4   6  11       57.94       56.80      2.88 o 
   5   6  11        6.15        5.38      0.90 o 
   6   6  11        0.45        0.77      0.62 o 
   7   6  11       10.46       10.46      1.20 o 
   8   6  11       48.37       57.01      2.42 o 
  -1   7  11        2.98        2.93      2.97 o 
   0   7  11        8.91       10.63      1.59 o 
   1   7  11        0.74        0.85      0.85 o 
   2   7  11       12.22       10.19      1.28 o 
   3   7  11       18.87       19.21      1.04 o 
   4   7  11       30.66       32.24      1.28 o 
   5   7  11        0.56        0.11      0.47 o 
   6   7  11        0.35        0.06      0.56 o 
   7   7  11       29.36       31.57      1.86 o 
   8   7  11       14.39       15.60      1.46 o 
   0   8  11        3.01        4.62      2.10 o 
   1   8  11        2.22        1.66      0.87 o 
   2   8  11        1.48        1.18      0.54 o 
   3   8  11       20.00       18.76      1.48 o 
   4   8  11        5.12        3.80      0.74 o 
   5   8  11       10.30        9.45      0.84 o 
   6   8  11        2.85        2.26      0.59 o 
   7   8  11       44.23       47.16      2.02 o 
   8   8  11        2.17        3.37      0.87 o 
   1   9  11        3.61        3.07      1.08 o 
   2   9  11        6.84        6.88      0.81 o 
   3   9  11       64.53       71.79      1.94 o 
   4   9  11       17.14       18.35      1.25 o 
   5   9  11       61.55       67.23      2.12 o 
   6   9  11       78.44       76.15      1.98 o 
   7   9  11        0.29        0.01      0.65 o 
   8   9  11        0.17        1.30      0.76 o 
   2  10  11       10.08       11.89      1.39 o 
   3  10  11        6.06        6.90      0.94 o 
   4  10  11        6.91        7.13      0.83 o 
   5  10  11       43.58       46.46      1.62 o 
   6  10  11        0.01        0.43      0.49 o 
   7  10  11        1.62        1.96      0.61 o 
   1   2  12        1.80        1.43      1.59 o 
   2   2  12        0.76        1.24      1.56 o 
   3   2  12        3.44        2.67      1.26 o 
   4   2  12        1.06        1.01      0.87 o 
   0   3  12        1.24        0.29      1.02 o 
   1   3  12        5.49        2.72      1.74 o 
   2   3  12       11.89        6.70      2.22 o 
   3   3  12        3.39        2.50      1.18 o 
   4   3  12       11.36        6.44      1.74 o 
   5   3  12        3.32        4.54      2.13 o 
   0   4  12        6.88        5.89      1.15 o 
   1   4  12       10.59       12.09      2.27 o 
   2   4  12        0.17        0.00      0.91 o 
   3   4  12       42.15       43.93      3.45 o 
   4   4  12        4.01        4.84      1.92 o 
   5   4  12        0.15        0.00      0.67 o 
   6   4  12        0.11        0.40      0.83 o 
   0   5  12        0.34        0.00      0.91 o 
   1   5  12        0.01        0.11      0.93 o 
   2   5  12        9.79       12.34      1.68 o 
   3   5  12        4.84        5.15      0.88 o 
   4   5  12        2.20        1.28      0.67 o 
   5   5  12        0.98        0.15      0.68 o 
   6   5  12       29.50       36.94      1.96 o 
   0   6  12       11.93       13.93      1.95 o 
   1   6  12        7.50        6.03      1.15 o 
   2   6  12        6.03        4.08      1.43 o 
   3   6  12        5.26        5.45      0.85 o 
   4   6  12       21.30       25.11      1.96 o 
   5   6  12       12.42       13.51      2.94 o 
   6   6  12       66.02       72.33      2.53 o 
   7   6  12        0.86        2.05      0.84 o 
   1   7  12        6.66        9.05      1.83 o 
   2   7  12        8.70        8.33      1.54 o 
   3   7  12       10.47        9.54      1.09 o 
   4   7  12        0.26        0.00      0.54 o 
   5   7  12       46.27       53.70      2.98 o 
   6   7  12        5.69        4.05      0.93 o 
   7   7  12       10.25       10.76      1.69 o 
   2   8  12        7.41        6.89      1.87 o 
   3   8  12        0.60        0.62      0.58 o 
   4   8  12        5.38        7.15      0.83 o 
   5   8  12        0.50        1.28      0.59 o 
   6   8  12        4.75        3.66      0.80 o 
   3   9  12       13.23       17.46      1.31 o 
   4   9  12        7.07        5.72      0.79 o 
   5   9  12        5.88        4.17      0.74 o 
   6   9  12       25.67       27.49      1.71 o 
                                                 
